# Supplementary material for: Triple-interlocked-nanotwinned bulk magnesium alloys with exceptional strength and ageing resistance
Source: Nat Commun. 2026 May 22;17:4775. doi: 10.1038/s41467-026-73640-w (PMC13219722; doi:10.1038/s41467-026-73640-w)
Supplement: Supplementary file 9 — Source Data [file 41467_2026_73640_MOESM9_ESM.xlsx]

## Sheet: Fig.2d
Distance (nm)	Intensity
0	198
0.025	174
0.05	149.16
0.075	126.56
0.1	88.4532
0.125	68.7888
0.15	45.236
0.175	25.1067
0.2	24.2881
0.225	35.205
0.25	51.6557
0.275	67.8871
0.3	75.1804
0.325	73.4867
0.35	71.296
0.375	68.5555
0.4	56.5168
0.425	30.5072
0.45	22.5198
0.475	21.1606
0.5	38.6106
0.525	61.148
0.55	89.6153
0.575	126.997
0.6	173.183
0.625	177.22
0.65	159.624
0.675	125.098
0.7	101.001
0.725	71.3818
0.75	46.6874
0.775	35.6769
0.8	28.4859
0.825	35.8406
0.85	43.5647
0.875	69.9161
0.9	77.6907
0.925	89.9519
0.95	83.112
0.975	72.1573
1	54.3646
1.025	40.9736
1.05	24.2538
1.075	21.0335
1.1	30.6817
1.125	50.2525
1.15	81.1145
1.175	131.619
1.2	162.541
1.225	176.769
1.25	167.237
1.275	130.865
1.3	100.352
1.325	72.0167
1.35	52.0655
1.375	26.7077
1.4	23.2715
1.425	34.0477
1.45	45.5217
1.475	62.1474
1.5	78.0896
1.525	96.7656
1.55	74.0395
1.575	59.0527
1.6	52.1285
1.625	34.5873
1.65	25.653
1.675	27.2319
1.7	36.5925
1.725	46.2876
1.75	78.2587
1.775	132.312
1.8	169.281
1.825	176.09
1.85	169.121
1.875	140.45
1.9	101.459
1.925	69.1653
1.95	49.3132
1.975	38.8152
2	32.4396
2.025	38.5415
2.05	51.7331
2.075	70.6896
2.1	81.9763
2.125	91.4391
2.15	92.2373
2.175	77.3898
2.2	57.3375
2.225	42.9654
2.25	38.9464
2.275	30.7223
2.3	41.8534
2.325	48.331
2.35	89.7092
2.375	139.313
2.4	171.45
2.425	186.18
2.45	171.816
2.475	137.782
2.5	105.823
2.525	80.6622
2.55	57.2272
2.575	32.8737
2.6	26.9734
2.625	23.9104
2.65	34.5817
2.675	57.3579
2.7	73.1828
2.725	77.0352
2.75	72.2793
2.775	66.9413
2.8	50.612
2.825	36.2318
2.85	35.1866
2.875	31.4161
2.9	33.269
2.925	39.6322
2.95	72.9598
2.975	119.811
3	157.142
3.025	184.894

## Sheet: Fig.2h
	Fraction (%)
TB	65.7
BP	10.5
GB	23.8

## Sheet: Fig.4b-c
2-Theta	Intensity	Intensity	Intensity	Intensity	Intensity	Intensity	Intensity	Intensity	Intensity
	25	400	500	600	650	700	750	800	850
3.86198	16.2905	18.4568	0.70323	7.42171	5.72195	7.47682	2.17791	13.6279	7.67607
3.87354	20.0531	21.5385	1.48872	8.55788	7.11062	8.18575	2.02339	18.5198	1.81404
3.88511	23.709	21.0832	1.84286	12.4134	7.83003	10.3564	5.22436	10.2782	2.82287
3.89667	23.2372	20.6176	4.41137	11.5909	8.34106	13.4872	-3.92717	10.066	2.18727
3.90823	23.8793	23.5196	4.28969	11.6957	8.75773	14.8353	1.18207	5.11531	5.83894
3.91979	17.0791	22.5236	4.84372	11.9423	11.7673	18.3958	8.17783	2.11442	9.43774
3.93135	15.3707	20.5909	6.56302	10.1006	11.8274	15.734	5.99457	5.09677	10.6032
3.94292	10.8383	14.7715	9.18722	12.2142	11.2937	14.9802	3.10024	8.28754	13.0624
3.95448	7.63672	13.8575	8.59164	13.8938	12.3229	14.2653	0.6577	11.1892	15.0178
3.96604	9.62438	14.2453	8.12038	11.5847	10.1936	9.41672	3.55684	15.1178	15.3012
3.9776	10.5197	16.5976	6.22567	10.9061	9.76496	8.36185	7.45352	11.4621	12.6418
3.98917	10.7494	18.6198	7.8816	7.56335	10.2263	7.55535	9.36704	11.9204	12.9058
4.00073	13.6355	20.8387	7.38642	6.69999	8.39962	6.78508	12.6627	13.1653	10.0954
4.01229	15.4139	22.5982	6.69937	6.06651	7.53781	8.44353	19.7342	12.842	8.82532
4.02385	16.1355	18.3702	7.13177	4.13994	6.87046	8.60041	21.4701	12.9248	5.65321
4.03542	19.2119	16.9537	6.01707	3.78539	5.57239	8.71611	23.1278	12.9675	2.87402
4.04698	18.3189	14.4738	4.85319	2.87146	5.61633	8.21053	22.3921	9.97201	3.70453
4.05854	18.879	10.5964	2.26493	2.55823	5.78985	6.75333	18.9727	6.6228	3.2938
4.0701	19.3717	11.352	1.87834	1.5691	5.15149	6.02681	15.0255	5.70073	5.70659
4.08167	19.9902	12.9156	2.57679	1.2389	3.9349	5.37593	12.0196	1.21749	7.09619
4.09323	20.3893	15.2297	5.84835	0.91303	1.34631	6.438	9.82992	0.53433	7.35156
4.10479	19.5358	17.8954	8.19234	1.24351	0.01472	7.0298	6.37659	0.36895	5.30279
4.11635	17.9876	21.9325	9.92458	2.65776	0.18291	7.56472	7.19689	-1.02015	2.0921
4.12792	17.1756	25.8751	12.1318	3.04388	1.42125	7.15202	6.33249	1.7343	0.42174
4.13948	16.3935	31.1391	13.893	4.57908	2.25166	5.85648	6.93353	2.0681	-1.58452
4.15104	15.9431	33.5921	15.9255	7.33956	3.27379	6.73311	5.93741	3.10622	-1.39735
4.1626	17.1004	35.5715	15.189	9.16145	4.36124	6.60881	4.35518	6.37978	-0.67696
4.17417	19.5358	39.2426	13.9578	10.496	5.6726	5.90341	3.3334	9.46352	-1.4092
4.18573	18.254	37.7943	13.6523	9.86215	6.23456	4.93793	1.05783	12.1565	2.16672
4.19729	20.0257	37.1107	13.6168	10.0551	6.40348	2.70287	-0.49886	15.5784	3.15861
4.20885	21.4327	30.2663	16.6514	8.57623	7.98264	1.52242	-1.47141	15.1412	2.66637
4.22042	24.6303	23.3799	13.6602	7.9711	8.90854	2.07693	-0.83201	15.446	3.31139
4.23198	27.0808	21.967	12.2578	4.83439	7.83115	0.73826	-0.96108	16.7114	2.84805
4.24354	26.9419	22.0676	13.1266	3.65822	7.07014	-0.39437	0.53803	11.0677	2.43653
4.2551	24.5744	24.6187	15.0998	5.6886	8.19779	-0.27176	1.81394	8.30381	4.31973
4.26667	22.7033	25.5477	15.9409	10.3572	8.47057	1.07471	4.2077	7.39743	2.97846
4.27823	20.8407	26.017	14.5429	11.5745	11.1181	2.36876	6.40466	6.6757	4.99816
4.28979	20.6328	23.3621	12.4507	12.4945	12.6285	2.26566	4.08106	4.90497	7.23876
4.30135	20.5973	23.2992	8.13161	10.9825	11.989	1.40131	3.74874	2.97729	8.51763
4.31292	17.6691	18.7426	4.60313	7.39531	8.1007	1.62217	2.48154	1.21997	9.32002
4.32448	17.5557	18.5797	-2.81684	4.36978	4.09104	1.32808	3.10626	0.10322	10.1237
4.33604	15.7651	15.2594	-4.64839	-0.83562	-0.31091	0.14431	3.33499	-0.3725	9.19856
4.3476	12.6436	9.27646	-7.65229	-1.69897	-1.70787	1.5578	2.47733	0.71114	9.73666
4.35917	12.3178	5.36253	-5.66953	-3.59742	-4.16286	0.81344	2.53148	1.91302	7.20992
4.37073	8.73135	2.61266	-2.22885	-3.32318	-2.77342	2.17842	3.40296	1.00011	3.35495
4.38229	7.67783	6.06094	-0.67516	-1.33988	-0.93256	2.67618	3.30681	1.28779	0.45715
4.39385	9.21427	9.33764	2.12877	-0.20427	0.37355	2.69867	0.58928	2.21816	-1.21298
4.40542	8.75673	16.1781	3.68066	1.90251	2.85794	4.7293	-0.0458	2.08828	-0.73259
4.41698	11.031	21.1246	6.28333	3.66725	4.89443	5.65666	-1.25723	3.85484	-0.46357
4.42854	11.7289	23.1064	8.68845	5.36318	6.9313	5.58825	1.24578	4.28873	-2.2654
4.4401	12.0787	23.71	12.3643	7.78152	8.22367	7.89517	5.7324	6.14647	-3.02609
4.45167	13.648	24.3507	15.9305	8.77318	9.34247	9.60642	7.14698	7.7536	-1.95947
4.46323	13.5861	25.0745	19.0352	9.20674	9.488	12.1272	12.3678	8.59309	0.19007
4.47479	15.287	27.4945	20.7208	9.99473	12.1013	12.9073	17.9954	8.84957	3.52045
4.48635	16.3286	29.5234	20.08	10.7123	11.8351	14.2657	20.3058	9.09654	6.62393
4.49792	16.3885	27.5641	19.6329	11.5107	12.2148	14.9108	24.9993	10.5318	9.29387
4.50948	17.5179	23.0102	20.59	11.7062	11.9542	17.1252	27.8071	12.8826	11.9851
4.52104	16.8388	22.1486	21.0411	11.9893	11.4665	18.7126	29.4482	14.1488	13.8489
4.5326	18.605	19.8379	23.0784	12.8486	12.4844	20.4946	28.8565	13.6373	13.9477
4.54417	21.6325	20.126	23.8106	15.398	13.3659	22.8085	27.7318	13.5912	12.9801
4.55573	23.8334	23.6694	24.7999	18.4595	15.5361	24.114	22.9569	14.3232	12.0536
4.56729	25.3713	26.225	26.743	20.6744	16.9093	24.8892	21.3452	15.254	10.6159
4.57885	25.7139	27.6353	27.683	21.1822	17.9475	25.8425	21.2734	16.4019	10.1132
4.59042	26.0769	26.1511	28.7895	23.5027	18.7298	26.0692	21.1304	19.1955	11.3334
4.60198	25.3961	27.0386	29.1686	24.0806	19.0979	27.2046	24.7116	20.3263	12.4405
4.61354	25.4188	28.8362	27.4984	25.6305	20.4852	27.0847	27.8292	22.02	15.8488
4.6251	24.5309	33.73	26.9957	26.0156	20.6935	25.8601	29.8373	24.2752	18.3225
4.63667	25.2371	29.624	26.4634	26.3101	21.9868	25.8199	32.3573	24.7827	19.9179
4.64823	26.822	28.0985	25.7233	26.5385	23.8295	26.8895	34.4993	27.6934	20.3381
4.65979	27.4086	27.2023	26.5786	27.4528	25.0297	26.1669	35.5434	28.2126	18.928
4.67135	29.2786	24.8123	27.9308	29.111	26.0167	26.4546	37.0291	27.3602	16.8581
4.68292	31.7441	25.518	27.9936	29.2995	26.0718	26.4845	33.8622	24.8011	17.5854
4.69448	32.3369	24.9888	30.3635	28.632	25.8001	26.2491	32.8963	21.0348	18.5592
4.70604	33.8982	21.1792	30.6485	29.5989	25.3179	28.3676	32.1705	20.6087	19.7022
4.7176	33.7806	21.7341	31.3964	28.6027	25.5205	29.4225	32.5927	21.151	22.0837
4.72917	33.8289	24.1218	32.6414	27.4202	25.7697	29.726	34.3618	21.6425	21.7062
4.74073	33.6615	26.3589	32.5865	28.1636	24.9329	30.4726	35.1112	25.5873	24.6399
4.75229	33.5073	31.35	32.0561	29.6984	25.0636	31.1425	35.8531	28.3957	24.2478
4.76385	34.4678	33.3815	31.5324	30.2008	24.3529	30.8028	37.6926	30.916	26.298
4.77542	35.1639	36.3435	31.233	30.9909	24.0173	31.0669	37.7204	35.1032	25.8894
4.78698	34.8666	37.642	30.7294	32.2226	24.6975	30.4249	38.7745	36.4192	25.9923
4.79854	34.6959	36.5518	30.8789	33.3796	25.9677	30.134	39.6379	39.3869	26.8104
4.8101	34.2703	34.2209	30.2643	34.9573	27.0478	31.2178	40.6956	40.3702	28.1571
4.82167	34.3199	31.0153	31.1255	32.794	27.9054	31.2964	41.7458	39.6745	29.3131
4.83323	33.617	27.1843	32.5029	32.7056	28.1425	31.8431	42.9567	38.1701	31.5634
4.84479	33.3265	25.7171	33.2777	32.3627	28.5606	32.2203	43.924	35.453	34.2441
4.85635	32.3319	26.0557	35.3586	32.4872	28.5503	33.0784	44.2996	31.8539	33.4574
4.86792	31.9434	28.4556	35.3927	32.9735	29.7069	33.2989	45.6521	29.9402	32.1229
4.87948	32.3092	33.6567	35.898	33.0047	30.0924	32.7161	43.834	30.0056	29.8405
4.89104	31.2483	35.3525	37.1249	33.908	30.9318	33.3177	41.973	29.6943	29.146
4.9026	33.2664	36.763	37.058	34.1504	30.8833	33.3181	41.2521	30.5032	29.1489
4.91417	33.8462	34.1649	37.7001	33.1351	29.5703	32.932	39.3589	31.7188	31.1063
4.92573	34.7621	32.7744	37.9442	32.3426	28.6022	33.3463	40.12	31.4688	31.4457
4.93729	35.1696	31.283	36.8925	32.1448	28.8136	35.1876	40.1307	31.056	32.5662
4.94885	34.5316	28.9699	39.0523	32.0423	29.2004	36.1398	40.004	28.9234	32.5401
4.96041	33.9226	29.6654	39.8141	32.4357	30.103	37.59	40.5736	28.5846	32.2814
4.97198	33.0534	29.1263	40.401	30.6953	31.3309	38.358	40.9606	29.4633	32.2665
4.98354	32.3388	32.706	40.6135	30.3979	31.577	38.0202	41.1266	30.2435	31.6571
4.9951	31.6399	36.014	39.9381	29.5314	33.0151	39.1899	43.3432	33.4752	31.2435
5.00666	31.2445	37.4831	40.1157	30.6582	32.3336	38.6549	42.1936	35.5644	29.5023
5.01823	31.7229	37.5639	40.2169	30.7475	31.8201	37.6133	41.3857	37.1016	30.0987
5.02979	30.3556	34.5137	40.5341	31.5698	31.9575	37.6125	39.0514	37.5655	29.0525
5.04135	30.5813	31.0522	42.5244	33.677	31.3399	37.9642	36.28	37.8898	29.2723
5.05291	31.0698	26.5934	43.7971	33.823	30.9043	36.2883	34.3775	38.5992	28.4262
5.06448	31.4261	22.0113	43.2347	34.6605	31.1941	36.5547	31.7976	39.0341	28.5736
5.07604	32.3039	21.1897	41.7362	34.3402	30.7079	35.2536	31.7418	37.5145	30.1237
5.0876	32.2711	22.9397	40.4314	33.5785	29.8533	33.7686	33.3781	37.0729	30.7257
5.09916	30.5	27.2103	39.9194	34.2613	28.2871	31.8254	35.7209	35.5474	31.8865
5.11073	29.8763	28.8062	39.1781	34.0321	27.9642	30.0386	38.1225	34.8175	31.1819
5.12229	28.9511	32.3645	39.6366	34.872	27.6831	29.1088	40.3843	35.0541	30.3459
5.13385	27.5492	31.6881	38.9479	36.8024	29.3643	30.3877	40.9264	33.6678	29.2176
5.14541	27.6067	28.9945	39.2204	36.5501	29.3706	30.8399	40.02	34.0391	29.2789
5.15698	26.5078	27.4703	38.2961	37.4902	28.2268	33.888	40.2808	33.8975	30.0393
5.16854	26.3788	24.3408	37.7919	37.4642	28.1116	34.4463	40.2722	33.927	32.2781
5.1801	25.3411	23.5016	37.9303	36.4514	26.5513	34.765	38.78	34.7616	33.5941
5.19166	23.5415	24.8796	37.1987	37.5287	26.2921	34.2239	39.0291	32.8066	34.7887
5.20323	24.1854	30.4086	37.6922	36.0978	27.0673	32.4415	36.2288	33.1459	32.7175
5.21479	24.4799	32.2682	38.3696	36.442	27.5527	32.0576	35.7023	30.6353	31.4836
5.22635	24.4464	30.9917	38.1017	35.0119	27.8859	30.3983	36.9028	29.1061	29.8321
5.23791	24.8296	29.1654	38.4228	33.6786	27.834	31.6564	35.755	26.8226	29.1485
5.24948	24.2951	28.5792	38.1275	32.2822	27.4383	32.9125	37.9224	24.4825	28.9176
5.26104	24.2451	27.4997	37.4382	32.1913	28.4284	33.734	36.9393	22.2311	27.6249
5.2726	25.3188	25.5616	37.2673	33.4217	28.1269	33.7036	38.1945	22.7706	27.1697
5.28416	26.1224	23.4346	35.9872	33.6756	27.7642	32.7996	38.9615	26.0185	27.9668
5.29573	26.7028	21.5262	36.4816	34.4188	26.5309	31.9359	37.7628	29.9385	29.5056
5.30729	27.3355	22.9341	35.474	34.0488	25.124	31.0693	37.5285	31.4713	30.8973
5.31885	27.7628	22.4705	34.693	33.3133	23.7851	29.4131	36.3676	32.1068	30.8077
5.33041	29.5121	26.4748	34.0493	33.0472	22.7355	29.0427	35.9914	31.3952	29.9002
5.34198	28.9341	28.2397	33.041	32.161	22.3749	29.0968	34.0715	31.1633	29.944
5.35354	27.7	28.9699	33.3055	33.1039	23.4014	29.0339	32.6518	32.6185	29.2555
5.3651	26.6459	32.168	33.5247	33.5361	24.123	28.2254	32.3006	32.6118	29.0253
5.37666	26.6221	31.6442	33.8563	32.7128	24.9142	27.3112	32.8478	32.6099	29.7917
5.38823	27.7344	29.4217	34.9025	32.0742	25.4251	28.57	34.8528	30.9085	30.069
5.39979	29.0472	29.2599	34.4534	32.09	25.9697	30.0171	34.9456	29.2749	28.4481
5.41135	31.0902	26.0279	34.7737	31.8083	25.5544	30.0948	34.4229	28.4736	26.3098
5.42291	30.2603	24.2845	33.8139	31.7669	26.0664	29.4957	32.2901	24.5323	26.1176
5.43448	28.1802	23.5138	31.2213	30.8733	25.0422	28.7815	28.5486	23.6553	27.5749
5.44604	26.3097	25.4373	31.1011	29.4311	24.5866	27.8069	28.2817	23.7245	28.9615
5.4576	23.9511	25.3901	31.3397	27.7998	25.2088	28.4007	28.6945	25.6672	30.2109
5.46916	23.1077	25.3645	30.9595	27.5104	24.8578	28.9926	29.0255	27.4636	30.5621
5.48073	23.6993	26.4479	29.9782	27.5999	25.8042	29.4603	30.5598	26.2209	30.6902
5.49229	23.9458	24.1088	27.95	27.9643	25.2305	30.0226	30.8726	25.4817	29.3267
5.50385	24.9439	23.6922	25.9144	28.8729	24.8164	28.7957	30.9811	25.9586	28.5298
5.51541	25.5731	20.7825	25.6981	28.5053	24.5575	27.87	31.7788	29.0617	27.8501
5.52698	25.6478	20.5278	26.1164	29.0147	24.4033	27.7483	32.3608	30.549	27.1256
5.53854	25.9828	22.1012	25.7149	29.5423	23.8258	28.4404	31.9224	33.5051	26.3174
5.5501	25.3535	22.405	25.9304	29.2151	23.2353	28.2539	31.6504	33.3438	26.3078
5.56166	24.9215	24.0349	26.5328	29.4066	22.6698	27.023	31.5884	32.251	26.9918
5.57323	24.7407	24.8089	26.5452	29.1897	22.7878	26.6199	32.5644	32.8746	27.2329
5.58479	24.1075	26.9138	27.3455	27.0161	23.3444	24.8229	33.4871	31.0731	27.9624
5.59635	23.8674	27.0603	26.129	24.986	23.5924	26.0393	33.7003	29.1489	26.9151
5.60791	22.744	26.3332	25.8152	23.313	23.4497	26.1703	32.7261	28.0288	26.3614
5.61948	22.854	26.0774	26.3924	23.1907	23.3994	25.9285	31.0895	23.5405	26.0225
5.63104	23.6409	26.5982	25.5778	22.4988	23.6356	25.3122	30.9829	23.9948	25.4733
5.6426	23.9388	25.9354	25.8858	22.5319	21.9985	23.6313	31.0309	22.2679	25.2241
5.65416	24.2662	23.6197	25.0512	21.6008	20.7155	22.082	30.9096	22.5246	23.046
5.66573	24.2003	22.2049	24.7462	21.1273	20.611	21.5024	29.4346	25.2909	21.1815
5.67729	23.1515	20.9553	25.6105	20.784	18.7942	20.7364	28.8578	26.5133	20.8824
5.68885	21.9363	20.4302	25.8255	20.1986	19.7339	20.6829	25.3831	28.9983	19.6038
5.70041	21.0813	20.6664	25.689	20.4891	19.0125	20.4555	22.8922	27.3591	20.6335
5.71198	19.6967	21.1371	25.1177	19.7204	18.9948	19.1479	23.0874	26.5712	20.3821
5.72354	17.9492	24.315	25.8152	19.8491	19.0143	19.538	25.1893	24.846	20.4509
5.7351	17.385	25.6321	25.86	18.4452	18.2138	19.1449	26.5651	22.3849	20.9022
5.74666	16.8966	26.9209	25.5267	18.028	18.4483	19.0191	27.5604	21.2272	19.388
5.75823	16.9081	27.9235	24.8396	17.3934	17.7587	19.9544	27.3175	20.8138	20.6603
5.76979	16.5621	26.1693	24.2815	16.9395	17.5807	19.4061	27.4574	20.5864	20.4795
5.78135	16.1541	24.9666	24.0298	18.0094	16.9208	19.5351	25.2783	19.2095	22.5535
5.79291	16.7497	25.3234	22.9321	17.738	16.2161	20.2981	22.436	18.384	22.6141
5.80448	17.5046	24.4167	22.2763	20.3496	15.1127	19.0778	20.4932	18.0898	22.0839
5.81604	17.514	22.7032	22.4474	20.2684	14.5882	17.6626	17.3858	17.7931	21.3818
5.8276	18.3267	19.9339	22.0742	20.5094	14.2414	16.4582	16.9783	18.2607	21.0313
5.83916	16.7047	20.297	21.285	19.6614	13.5853	14.2284	16.8972	19.751	19.6444
5.85073	15.3313	18.1913	19.6939	19.339	13.2677	13.0302	18.8105	21.6587	19.5746
5.86229	13.0769	17.2065	18.7598	17.2926	12.4971	12.5975	21.1849	23.1882	18.6978
5.87385	10.2178	16.6898	16.6886	15.005	11.8992	12.0061	21.6936	21.6423	17.5113
5.88541	8.33271	17.0212	15.7494	12.5538	11.0912	11.7412	23.2543	18.5419	16.3455
5.89698	7.27094	16.7465	13.4475	10.7974	10.6705	12.544	21.7582	16.0709	13.6743
5.90854	7.66444	13.0867	10.9645	10.4859	9.56853	13.3573	18.0792	15.5699	12.5594
5.9201	7.403	10.7833	9.75537	9.20026	7.50984	13.4033	15.4448	14.5597	10.7557
5.93166	7.34289	10.1276	8.31466	9.43514	7.06359	12.5163	12.2774	14.0299	10.4575
5.94323	7.10226	9.77039	7.19204	8.97894	7.36624	11.3747	11.3394	14.2601	8.7818
5.95479	7.58026	9.51494	6.81318	9.19434	6.96001	10.0888	9.66882	12.9644	5.71586
5.96635	7.05486	9.99154	7.8113	10.0241	7.8203	8.43327	9.16733	12.3247	4.76462
5.97791	7.45925	11.6915	8.61556	8.53936	8.03875	7.02598	8.29702	11.5531	2.79787
5.98948	6.7537	13.9571	9.59776	8.09695	8.39322	7.15442	7.33984	9.42904	2.74498
6.00104	6.62496	17.0156	10.9451	7.64816	9.33311	7.87854	7.44711	8.99865	4.1442
6.0126	6.75003	18.5211	11.491	6.14504	8.35893	8.41164	7.87584	8.21478	3.62604
6.02416	6.48452	17.4525	10.8333	5.75761	7.87161	10.215	8.72462	6.53133	4.84946
6.03572	8.36741	16.6089	9.99428	5.59955	7.21428	11.7826	10.7265	8.51586	6.1565
6.04729	8.01795	12.6939	8.1374	6.92368	5.47564	11.7502	12.6007	8.32536	7.99663
6.05885	7.56757	10.6034	6.60626	8.52945	4.94766	13.3314	13.5581	9.16939	9.71518
6.07041	6.98144	9.95856	6.38513	9.10719	3.98624	12.8729	13.4438	9.91689	9.25086
6.08197	6.11287	10.9733	6.76613	9.88729	3.69537	12.5079	12.4507	8.86976	8.23424
6.09354	6.40649	11.9687	7.7299	10.9949	4.31136	11.77	10.7967	9.71826	6.81373
6.1051	6.1392	12.8385	7.50316	9.09277	3.83682	8.69849	9.88374	6.98536	6.46488
6.11666	5.44188	13.3936	7.99674	8.18012	4.74063	7.10297	8.36034	6.31477	6.74438
6.12822	5.38319	13.2185	7.06091	5.46634	5.25714	5.7617	7.96937	5.14512	7.52829
6.13979	6.07424	13.2906	6.78524	5.38864	4.87016	4.41808	7.27908	5.11138	8.60241
6.15135	6.29659	12.9284	6.50926	5.92036	4.97721	4.34407	7.23616	4.60039	9.04516
6.16291	6.07593	11.0937	4.89163	6.04729	4.95705	3.6417	7.25384	5.39895	9.5204
6.17447	4.84743	9.97762	5.77606	6.16687	3.81476	4.25508	6.23656	7.5936	9.1086
6.18604	4.51181	8.34065	5.13393	4.897	3.19111	5.77282	5.25794	6.98578	7.69576
6.1976	4.03015	6.21835	4.17125	4.06138	3.34795	5.59826	4.48709	6.4808	7.80145
6.20916	2.99711	9.04381	4.94191	0.6759	3.18574	5.7419	3.99446	5.95008	6.31825
6.22072	1.78689	9.49737	5.18414	0.83453	3.58205	5.22279	5.51994	4.38997	5.77596
6.23229	2.40803	12.323	5.50114	1.92256	3.85862	5.08441	6.80881	6.15982	5.58229
6.24385	1.95919	12.9155	5.58399	3.49858	3.17076	5.32995	9.31752	7.95085	4.68269
6.25541	2.67285	11.733	4.90208	5.70717	2.94118	5.13472	9.13264	8.42892	5.75965
6.26697	3.99687	12.988	5.04441	4.85842	1.12964	4.67624	9.20649	8.77134	7.14422
6.27854	3.01928	13.7167	4.07068	4.73972	1.56896	4.23943	9.18913	7.78635	8.46507
6.2901	5.04962	15.7826	2.27714	3.50419	2.61152	3.98716	8.59	6.93462	9.4706
6.30166	5.6367	13.2343	3.18243	1.88994	3.3601	3.8567	9.04647	7.2476	10.1153
6.31322	5.00053	11.6772	3.50856	1.53666	4.49133	4.49287	9.30944	5.9297	9.46845
6.32479	5.17074	6.47672	4.55343	0.68808	5.14444	5.48307	8.35249	4.36025	8.7651
6.33635	4.11647	3.54163	5.83563	1.95925	5.66059	4.73968	7.4663	4.48136	6.56687
6.34791	4.50244	1.97841	6.44453	2.68863	5.16389	4.58572	4.58246	5.28042	3.11547
6.35947	4.8704	1.48072	7.52491	4.03742	4.74535	4.54049	2.41599	8.25595	0.86941
6.37104	4.45719	0.77354	7.48445	5.16635	4.20582	3.70581	2.81596	10.1537	0.03744
6.3826	4.51924	0.11479	7.13952	4.86798	4.70375	3.05876	2.19587	10.8761	1.08576
6.39416	4.51834	2.26066	7.17414	3.84477	4.72336	1.58614	3.08839	9.71289	3.12257
6.40572	3.7513	3.45147	7.63949	3.01283	4.71225	1.35023	2.04961	7.75348	5.17705
6.41729	4.44439	4.1639	5.90949	3.08267	5.75658	0.97481	1.65395	4.79277	6.13865
6.42885	4.5908	4.7694	5.13245	2.0988	5.82064	1.24504	2.03149	3.22356	5.79868
6.44041	5.31385	4.68454	5.69886	2.41896	6.37549	1.51834	2.51005	2.25384	3.47113
6.45197	6.16783	7.2447	4.49479	4.22047	5.63192	1.85012	3.09202	3.9012	0.25678
6.46354	6.6565	7.81128	4.43411	5.5991	4.89571	1.14492	5.043	4.38118	-0.12959
6.4751	7.37353	8.09982	5.15702	6.43941	4.21293	-0.21911	5.81995	3.69629	0.45038
6.48666	8.22046	8.34292	5.66722	6.78418	4.13899	0.46359	6.9365	2.85241	2.31952
6.49822	8.88742	8.12285	6.35387	5.8637	3.51938	0.50208	6.75686	1.82987	3.71046
6.50979	8.2406	8.61755	6.0688	4.68994	3.59964	1.275	6.47239	1.4487	4.78283
6.52135	7.66624	8.31767	5.41868	4.52638	3.3838	1.91416	6.56008	2.15826	6.82297
6.53291	5.335	8.65647	6.06048	4.39573	2.92611	1.7562	7.1532	2.03991	6.53265
6.54447	4.77206	9.94209	4.89384	4.71476	2.76145	2.19074	7.42233	2.37977	6.94467
6.55604	4.34	8.98291	3.10329	2.86335	2.15492	1.52169	8.4746	2.40664	5.97566
6.5676	3.93561	7.72702	1.7547	2.06975	2.07784	1.42041	9.17446	1.35096	4.53881
6.57916	4.20371	6.97784	0.22352	1.02561	1.93563	0.89906	9.72424	1.63318	2.97591
6.59072	4.26251	7.102	-1.05964	-0.03279	1.84883	0.19611	10.8177	1.34923	1.09301
6.60229	4.8689	7.47267	-1.08237	1.14599	1.50523	0.13819	9.89356	-0.47295	1.80161
6.61385	4.81321	7.39102	-0.29004	1.24474	1.05873	-0.04477	8.00369	0.03647	1.91885
6.62541	4.50049	8.05088	1.16984	3.21116	1.02037	1.15718	7.70249	-0.15056	3.29948
6.63697	4.18396	8.94945	2.598	4.24146	0.22039	0.92953	6.53529	1.70434	4.75981
6.64854	3.70591	9.81398	3.91017	4.2938	-0.8569	1.31276	6.05207	2.66679	6.19255
6.6601	2.95329	11.5981	5.172	3.89153	-0.44636	1.82879	6.84747	2.92691	7.37129
6.67166	2.62969	9.78879	5.10781	3.11095	0.05241	2.19972	6.61575	3.7538	6.65017
6.68322	3.76167	7.63221	4.62385	2.8477	0.79716	1.98116	8.79188	4.57999	6.83073
6.69479	3.95903	3.63925	4.08752	2.13337	1.02841	1.72335	8.28398	4.53633	7.14835
6.70635	3.86692	2.87122	3.05792	2.21002	1.03106	1.01679	7.94254	4.41611	5.9385
6.71791	2.85461	1.49436	2.96842	2.14048	1.34872	0.76499	6.37806	5.06436	4.845
6.72947	2.35675	2.17631	2.71698	2.97172	1.71028	1.21644	5.80409	3.72393	4.62434
6.74104	2.62755	5.64444	3.34468	3.73042	1.97331	1.51876	5.72099	4.91568	3.51191
6.7526	2.2969	7.89846	3.72975	4.24381	1.83568	1.61526	5.64505	3.94535	2.57802
6.76416	3.05401	8.58572	3.43012	5.18747	1.36116	1.57107	7.16575	3.67853	1.48811
6.77572	2.64076	6.9472	3.34752	5.64839	1.09454	1.86684	6.49834	4.74766	1.07812
6.78729	3.10419	4.32957	3.77137	6.26186	2.07437	2.24665	5.7804	4.87379	0.17986
6.79885	3.24933	1.65455	3.59584	6.08091	2.17043	3.74755	6.14953	7.19518	-0.23121
6.81041	3.15538	0.03555	2.96929	5.17224	2.85094	4.0941	4.24504	8.18624	0.46895
6.82197	3.76988	-0.82089	3.50249	4.10937	3.77211	3.28306	3.28509	9.12731	1.64606
6.83354	3.02619	0.79311	3.89706	3.21827	4.37695	3.33074	3.14628	8.3637	4.58808
6.8451	3.55902	2.40557	5.30752	3.4101	4.6081	2.3516	1.87565	6.84982	5.27437
6.85666	3.7936	4.34154	6.43675	3.51303	4.55316	3.5421	2.72847	5.33363	7.22043
6.86822	4.88533	6.56016	7.84264	4.77125	4.35824	3.96032	1.57111	4.55732	9.11873
6.87979	4.94051	7.86872	8.65828	5.8513	4.62665	3.12695	1.02603	3.60884	8.90884
6.89135	4.8288	9.81776	8.62813	5.38042	5.11069	3.43232	1.02308	3.47163	8.91787
6.90291	5.55	11.3918	8.75447	4.57644	4.90572	3.96551	0.79461	2.43045	7.52335
6.91447	5.5262	13.243	9.15875	3.071	5.35339	4.91812	0.85201	1.78491	7.46121
6.92604	5.73954	14.5259	8.00589	2.28287	5.04884	7.06647	-0.25791	2.08785	6.29452
6.9376	5.22166	14.9579	7.44448	2.52096	5.23414	8.07191	-0.55671	0.73661	5.02932
6.94916	5.27446	15.3278	6.56332	2.73628	5.2486	9.49812	-0.92334	0.9986	3.64348
6.96072	5.17782	13.2868	6.58329	1.70747	4.8025	10.473	0.27129	1.30815	1.30735
6.97229	4.39277	9.94755	7.41573	1.66584	4.89467	10.0067	2.56644	0.42343	0.23948
6.98385	3.88467	9.07469	9.49421	0.02801	3.76793	9.90206	4.43522	1.77559	-0.22108
6.99541	2.83326	7.55595	11.3825	-0.32138	2.64146	8.89843	6.77602	1.36097	0.79158
7.00697	2.19997	7.89544	12.2375	0.97082	1.60769	8.06905	8.33932	2.31823	3.2505
7.01854	2.70329	9.77853	12.7404	1.85767	1.12497	6.76156	7.66855	2.50317	3.64732
7.0301	3.1823	11.0785	12.6869	3.76558	1.702	6.61653	8.18802	2.72736	3.91897
7.04166	4.16626	12.2185	12.9374	4.79264	2.01398	7.13297	6.88138	2.83987	3.75687
7.05322	4.0289	10.8024	12.0487	4.58332	2.88631	6.79962	5.1893	3.55847	1.71954
7.06478	4.57095	10.9101	11.3549	3.67569	3.33796	7.42966	4.33543	3.5715	1.0531
7.07635	3.95101	10.0683	10.4349	3.6022	5.03446	8.07801	4.85007	3.06438	-0.01318
7.08791	3.49643	7.60046	9.68016	3.41484	4.94403	7.64258	6.24815	2.90688	-0.5237
7.09947	3.28207	9.21127	8.41193	3.7152	4.93256	7.08354	7.76456	1.96668	0.29034
7.11103	3.23316	9.49126	7.06118	4.94667	4.61751	5.51463	8.67476	3.08332	1.06815
7.1226	2.3296	9.56611	5.04425	4.04168	3.47428	4.26735	7.44656	2.17713	2.20463
7.13416	1.87579	9.43551	5.07386	4.13554	2.8682	3.64123	8.23408	1.22371	3.23496
7.14572	2.82405	8.0771	4.8454	2.98518	2.37932	2.93114	7.84283	1.76597	4.08457
7.15728	3.02005	5.68626	6.50984	2.12024	1.88655	3.04745	7.53458	2.00619	4.9886
7.16885	3.17006	2.41503	6.49447	1.36384	2.16548	3.01184	9.28088	2.12818	5.17973
7.18041	2.17396	1.33218	6.15973	0.38017	2.55956	1.96367	9.47218	2.67418	5.69253
7.19197	1.77003	0.26099	6.68925	1.43038	2.7444	1.62384	8.16987	0.94776	4.98039
7.20353	1.24052	0.67634	6.2989	2.59934	3.19831	1.47203	6.59549	2.44144	4.85327
7.2151	0.5613	1.51226	6.25848	2.38017	2.82656	1.29041	4.93273	2.77851	3.69866
7.22666	0.90333	3.94804	6.64004	1.93393	2.10632	1.58283	4.32259	3.01193	3.5449
7.23822	1.30552	4.67014	5.61008	1.76548	1.88143	1.07042	3.45096	4.43639	3.62042
7.24978	3.3317	6.4558	4.45058	1.36479	1.11161	0.57855	3.63048	4.33306	2.67929
7.26135	3.21737	8.6955	3.2865	0.92715	0.90387	0.38033	4.78459	5.91312	1.92381
7.27291	4.59306	10.8485	1.84045	0.9743	0.94141	0.08435	5.27329	4.9964	1.64383
7.28447	6.69285	12.2455	1.56135	1.38002	0.49305	0.05307	5.59304	3.64405	2.11954
7.29603	8.26968	12.1395	1.95398	1.94243	0.71156	-0.15085	3.4068	2.06921	2.95451
7.3076	9.60114	12.0773	1.6159	2.38103	-0.0042	-0.22038	1.7423	-0.20331	4.41211
7.31916	9.83303	12.9113	3.28209	2.08697	-0.16715	-0.191	1.27054	-1.20286	6.24165
7.33072	9.84556	12.5621	2.593	3.32981	-0.13173	1.4179	0.79146	-0.96701	7.36081
7.34228	9.14643	10.6122	3.58534	2.85764	-0.43722	1.75978	-0.219	0.95938	6.41175
7.35385	8.46796	10.6559	4.83361	3.12412	0.06602	1.90388	0.70901	3.52006	6.27748
7.36541	7.96365	10.8648	5.59368	3.80874	1.15304	2.36447	2.45741	5.08381	6.44758
7.37697	7.49311	12.6856	6.44757	2.88076	2.28956	1.5953	3.75436	5.7777	5.94606
7.38853	6.62372	14.4244	7.36815	3.4628	2.77948	1.97174	4.74129	4.58404	5.68609
7.4001	6.82257	15.7918	6.33217	2.25167	2.85231	2.03101	3.46567	3.3648	5.23052
7.41166	6.94129	15.6319	5.24945	1.38241	1.84488	1.26688	4.13142	2.61598	5.53585
7.42322	7.50857	14.9528	4.19628	1.87702	1.16479	1.08522	3.69151	1.86017	5.02641
7.43478	8.51039	14.5766	3.04778	1.59172	1.03645	0.14945	3.4812	3.68471	3.73304
7.44635	8.76651	14.2602	4.20002	0.90982	1.00602	-0.81546	3.19609	4.05752	1.88633
7.45791	8.57619	14.0845	5.13546	1.93753	2.15199	-1.08214	2.19903	2.8686	0.55367
7.46947	8.29221	13.242	7.30922	1.96437	3.00634	-0.60947	3.16362	3.51396	-0.36932
7.48103	8.12383	13.4039	8.52572	2.80577	2.99444	0.04013	3.99295	2.96886	-1.48982
7.4926	8.01811	12.4409	7.949	2.32569	2.4944	0.6038	5.3821	2.9122	-0.98544
7.50416	7.69998	10.245	8.4633	1.5436	1.90483	0.97714	5.71313	3.03101	-0.46894
7.51572	7.16124	10.1494	8.2902	1.66354	1.32591	1.71734	6.86737	1.69972	1.90671
7.52728	6.2919	11.2728	7.68572	0.98913	1.57505	1.72291	8.43975	2.1272	2.20465
7.53885	5.5379	8.29137	8.26717	-0.1106	1.12778	1.66898	9.99929	1.38444	2.9603
7.55041	4.79906	7.16726	7.45309	-0.19707	0.65246	1.65913	9.81865	0.09286	3.46152
7.56197	4.37708	5.05932	8.00041	-0.25992	1.43664	2.00836	9.47145	0.35104	3.24042
7.57353	2.94477	2.67684	8.03466	-0.0984	1.50409	2.42254	8.86726	0.73521	3.01238
7.5851	2.27186	0.8159	8.48998	-0.2237	2.65492	2.22402	8.02647	1.7268	3.95464
7.59666	1.76727	0.23409	9.08928	-0.16949	4.01888	1.55444	7.08054	2.61507	4.91137
7.60822	1.58358	-0.50283	9.65824	-0.20335	4.84782	0.544	6.27199	3.33345	5.08899
7.61978	0.9017	-0.1067	9.86752	-0.28991	5.20036	0.24891	5.88409	3.14493	5.15074
7.63135	0.68501	0.04213	10.2166	0.80807	3.31299	-0.47824	5.6852	3.95268	4.43698
7.64291	0.97112	2.1411	11.4515	1.19722	2.34316	-0.06389	4.95077	5.26469	4.32248
7.65447	1.10916	6.58016	11.7402	2.67648	2.0508	0.87606	5.36978	7.46769	3.17995
7.66603	1.81375	8.53863	11.2912	2.78868	1.79584	1.16147	5.93564	9.86899	2.79382
7.6776	1.37958	10.7304	10.5962	3.07396	1.82328	1.87324	4.50773	11.2397	1.47966
7.68916	0.65505	9.64777	8.80193	3.01403	1.32848	1.88325	4.40266	12.3417	1.23554
7.70072	0.27589	8.65251	7.66762	2.06034	1.79033	2.26115	2.37967	12.883	0.39337
7.71228	-0.80599	6.38115	6.67973	2.13866	1.11272	2.17328	1.71802	12.2071	-0.07735
7.72385	-1.46217	5.35624	6.24492	2.49189	1.57297	1.97346	1.76747	10.907	0.82813
7.73541	-2.42195	3.9935	5.96978	1.63825	1.6067	1.66959	2.32654	9.17456	1.15462
7.74697	-2.64286	2.80395	7.4553	2.51346	1.65595	0.65555	3.76622	5.8543	2.13685
7.75853	-1.25778	3.94265	9.06883	3.20871	2.44723	0.16385	5.30247	6.10894	2.44767
7.7701	-1.09661	3.69524	10.0679	3.14524	2.44096	-0.22609	5.83238	5.01351	2.50711
7.78166	-0.90259	2.61915	11.0834	2.52624	3.29115	0.49952	8.1178	4.91612	3.08846
7.79322	-0.10235	3.8304	10.8808	1.1672	3.76867	1.40571	9.71986	4.92377	3.43816
7.80478	1.6724	4.29676	10.4494	1.03053	4.01161	2.32853	11.1721	3.39102	3.20022
7.81635	3.87073	3.40217	9.09341	1.77225	3.62379	3.11037	12.5872	4.2065	3.87277
7.82791	4.51615	3.76055	8.09186	0.60498	2.06286	2.83387	12.387	3.58411	3.73959
7.83947	5.04425	0.75738	6.79868	1.67418	0.87368	2.87367	12.4372	3.72531	4.51182
7.85103	4.94187	1.19942	5.00855	2.14409	-0.17833	2.90031	10.8557	4.24839	4.68574
7.8626	3.55472	-0.3974	2.96609	3.23998	-1.38961	1.79308	10.186	2.77837	4.73992
7.87416	2.4826	-2.0618	1.10098	3.71514	-1.10658	1.97425	8.82958	1.55271	3.67638
7.88572	2.49134	-0.18832	-1.34137	4.50551	-0.81423	1.98254	7.90029	0.61893	2.91265
7.89728	2.41775	0.1905	-1.92368	3.5731	-0.45553	0.80177	7.05125	-0.16435	1.88482
7.90885	3.00413	0.68356	-1.71546	2.44266	0.19616	0.94063	7.62308	-0.98582	1.76381
7.92041	2.515	0.7105	-0.79938	1.32083	0.37191	0.06411	6.00381	-0.73884	2.06919
7.93197	1.9216	3.54895	0.18451	0.30019	1.73593	-0.39842	5.60829	-1.7413	1.59885
7.94353	3.44515	6.50215	0.25416	0.75875	1.97531	0.26565	5.65094	-0.76878	3.31387
7.9551	2.56978	6.18805	0.89971	0.43507	1.32403	-0.56604	5.67482	0.11261	3.57802
7.96666	2.79937	6.05155	1.26294	1.59436	0.77615	0.00247	5.93002	0.53509	2.40195
7.97822	3.10113	5.78752	2.18021	1.59382	1.08911	0.13326	4.81822	3.59126	1.86891
7.98978	3.02868	7.32975	3.42909	2.16323	1.66918	-0.11338	3.92792	5.05103	-0.31504
8.00135	3.92125	8.23372	3.82768	3.62294	2.02883	-0.25748	3.05146	7.42949	-0.23072
8.01291	3.66662	6.93643	4.02105	3.55162	1.64878	-0.81101	1.00293	9.65119	-0.4847
8.02447	3.02851	5.47208	3.45576	3.75862	1.19188	-0.84207	-1.38965	9.25794	-0.60176
8.03603	4.17174	2.35592	3.30425	3.20201	1.87724	-0.74786	-3.14249	8.37133	-0.15017
8.0476	4.92785	2.326	2.95993	4.30321	1.41675	-0.48271	-3.69562	6.86367	0.2508
8.05916	5.00384	0.99073	3.24983	5.31841	2.60627	0.71416	-2.1636	6.33505	1.7647
8.07072	4.80882	3.85065	3.6558	5.9393	3.01025	1.85694	-0.12485	5.43282	3.02432
8.08228	4.5385	3.81962	3.67484	6.22556	2.46892	2.30872	1.85296	4.49963	3.92331
8.09385	4.73696	3.78876	5.01002	5.38455	2.73068	2.51561	3.41851	3.59844	3.84825
8.10541	5.41162	4.60942	5.93991	3.77525	3.09526	3.44762	4.05471	2.23116	3.14554
8.11697	6.18951	2.16022	7.42398	2.34703	3.63144	4.40243	4.93102	2.59793	3.33846
8.12853	6.89319	2.82876	9.30846	1.32828	4.53684	6.34961	6.04089	1.68239	2.8623
8.14009	7.18066	2.83215	11.9196	1.12053	5.05158	8.65056	5.10582	1.60629	5.03135
8.15166	6.67277	4.30728	14.0221	0.87046	6.1363	11.5649	4.2023	1.91924	6.08887
8.16322	6.2384	8.02245	16.9337	1.26723	6.97201	14.8527	2.78138	3.38833	6.92485
8.17478	5.15415	12.1026	18.6714	1.85819	7.62327	18.9743	2.21355	4.98721	7.63302
8.18634	4.88822	15.9396	20.3854	3.04861	8.96183	23.9346	2.05193	6.22324	7.91854
8.19791	4.90296	21.0239	21.0057	3.67056	9.71331	30.8662	2.66389	5.70801	8.15519
8.20947	5.6043	23.4017	20.7451	4.46995	10.8102	38.5542	2.69757	3.91285	7.77689
8.22103	6.4062	24.242	20.7788	4.93392	11.3561	45.7537	3.39294	2.72512	8.21906
8.23259	6.98851	25.8082	19.893	4.90073	11.7489	53.488	2.92236	2.55683	9.24487
8.24416	6.51638	22.9534	19.1605	4.62199	12.3411	59.8975	4.14425	1.95664	10.4466
8.25572	7.29244	22.7469	17.1085	4.1213	12.1872	66.729	5.52887	2.62946	11.2644
8.26728	8.72183	18.9693	14.3392	4.1567	12.2964	73.7246	6.17883	4.04926	12.4597
8.27884	9.07639	15.9857	12.3441	4.56606	11.7551	77.6639	6.04588	5.11418	12.2508
8.29041	9.1658	13.6432	10.3848	3.52617	10.3861	80.4822	6.54639	5.32263	12.7526
8.30197	9.17644	8.5358	8.33825	3.88499	9.10974	81.684	7.32478	4.75944	13.3463
8.31353	9.66677	8.52303	6.28147	2.78349	6.52617	79.7495	5.92637	2.3991	13.055
8.32509	10.7856	8.7943	4.35252	2.67808	4.343	76.4455	5.17043	0.61743	12.3854
8.33666	10.4836	11.4997	2.98046	1.99202	2.86802	70.6012	3.65653	-0.69507	10.4571
8.34822	9.65361	14.4351	1.12416	0.02214	0.80616	62.6028	3.21911	-1.06729	8.51589
8.35978	9.50415	17.231	-0.75459	-1.2328	-0.75354	52.721	3.28344	-1.37928	6.22652
8.37134	9.14474	17.7993	-2.02307	-2.69416	-1.67106	42.7494	2.52216	-2.58672	4.28158
8.38291	9.01153	17.4894	-2.02173	-3.11533	-2.12981	33.513	3.07713	-2.38529	2.11389
8.39447	9.51408	16.1993	-2.54242	-3.27356	-2.28508	25.8526	2.90908	-3.65524	0.86658
8.40603	9.83294	13.403	-3.76906	-3.58279	-2.84912	18.8825	2.2715	-2.77277	1.15682
8.41759	9.678	10.87	-3.83409	-4.29826	-2.98494	13.1881	1.32974	-1.87715	-0.94658
8.42916	10.1192	9.56219	-4.28422	-5.30943	-3.97591	8.60941	0.47135	-1.83094	-1.10623
8.44072	8.88804	10.2967	-4.71893	-5.86878	-3.922	3.53406	-0.43103	-0.80138	-2.18152
8.45228	9.09542	13.9136	-3.8224	-5.95043	-3.55733	0.67965	-0.63241	-1.86917	-2.23116
8.46384	8.10682	16.7284	-0.59424	-4.35661	-2.23032	-1.74764	-1.56528	-2.12808	-1.80227
8.47541	7.41931	19.3711	1.43247	0.35292	0.71663	-1.68327	-0.6924	-1.47764	-2.06219
8.48697	7.75795	20.7838	4.99689	3.57107	1.72058	-2.15719	-0.88229	1.88703	-2.08927
8.49853	8.22189	20.2296	6.3999	7.89314	3.94146	-1.08411	-0.85892	4.80956	-1.89275
8.51009	8.47546	20.7643	6.79983	10.235	4.68807	0.10367	0.82293	8.30962	-0.30132
8.52166	9.23136	20.8835	7.86109	11.7134	4.59614	-0.36623	1.07674	10.8143	-0.16564
8.53322	10.1598	18.621	9.74027	13.0608	5.79173	0.64858	3.24764	10.6959	1.20098
8.54478	10.8188	15.0766	11.0688	15.4871	7.04391	2.83516	4.5936	12.1126	2.68668
8.55634	11.9937	13.231	12.3904	17.447	8.4869	3.96872	7.00761	12.8525	4.48989
8.56791	11.8054	10.2701	12.0644	18.4804	9.74832	4.77952	10.1436	14.9483	6.90475
8.57947	12.0882	9.24492	11.9657	19.8648	10.2796	5.53346	11.1012	15.843	8.16684
8.59103	11.3372	10.1897	13.371	21.2995	10.5511	6.09459	12.4212	15.328	8.77574
8.60259	9.57839	10.2014	14.2483	21.9646	9.85254	7.13382	14.4669	15.5169	8.81933
8.61416	8.29811	12.0813	14.5767	23.1091	8.63566	7.61332	16.6297	14.3712	9.21679
8.62572	7.04686	13.1676	15.3714	22.508	7.88158	7.27309	18.6442	14.83	10.1016
8.63728	4.85153	13.4999	14.7585	21.4424	8.10784	6.57407	19.55	14.7599	10.7971
8.64884	3.90769	12.5045	14.1989	19.3754	8.28743	5.28869	21.4093	14.0776	10.6001
8.66041	2.95002	12.7846	13.216	17.7516	9.95788	4.93502	21.8152	13.3555	10.6582
8.67197	1.8973	11.5264	12.3583	16.7836	9.5216	3.70515	23.1291	12.9909	11.2538
8.68353	2.06431	10.8238	11.2337	15.7682	9.47116	2.89349	23.0523	13.8857	10.4675
8.69509	1.19166	10.5788	8.52846	15.9078	8.76188	2.41626	21.4367	14.9862	10.3783
8.70666	-0.274	8.86243	7.12443	14.2216	7.77564	1.79587	19.553	15.3141	9.3403
8.71822	-0.68235	7.36264	6.73365	14.2784	7.28599	1.53201	17.7295	16.0804	9.21685
8.72978	-1.27077	4.9245	7.05978	14.9941	7.13758	0.30212	15.7745	16.3035	8.32296
8.74134	-2.31982	2.22924	6.13657	14.5201	6.34579	-0.09286	14.3049	13.8996	7.94854
8.75291	-2.66767	0.14725	6.10369	14.8368	5.71496	-0.20818	12.0483	13.4984	8.55188
8.76447	-3.94763	-2.22488	4.36471	14.7432	6.39571	0.47366	11.1231	11.0416	9.076
8.77603	-4.67922	-3.29562	4.38226	13.1176	6.11618	0.50919	10.5519	9.70701	9.11955
8.78759	-5.5653	-5.43149	4.86775	12.9913	6.14522	0.80703	10.791	6.76223	8.17241
8.79916	-6.39025	-5.57921	5.06819	13.0725	5.88924	1.90099	10.3681	4.80801	6.34387
8.81072	-7.20163	-5.07471	6.42883	12.1655	4.75172	2.16352	10.3861	4.26157	3.8135
8.82228	-7.51937	-3.96261	6.18078	13.296	4.62356	3.20878	10.0788	3.27261	2.77249
8.83384	-7.52649	-1.80741	6.60593	12.7823	4.40609	3.77027	8.91764	4.78043	1.8434
8.84541	-5.41406	-0.69188	6.15873	13.38	3.97176	3.06907	9.10226	5.45093	0.76917
8.85697	-2.34553	2.96226	5.12373	14.094	4.07439	2.6712	8.82041	6.25011	1.21949
8.86853	0.99929	5.1286	5.37821	13.2932	3.32865	1.59095	8.44126	6.38626	1.76515
8.88009	1.96088	6.69892	5.3036	14.0863	3.11158	0.70682	8.16574	6.0424	2.91471
8.89166	4.79135	9.32321	4.77958	13.2921	3.32095	1.46961	7.85493	5.67098	4.32305
8.90322	3.55066	10.6222	4.65803	12.617	3.76209	0.27274	8.23828	6.03407	5.02253
8.91478	3.79856	13.8637	4.58154	13.2108	4.4236	0.60726	7.22124	5.61676	5.5163
8.92634	4.08944	15.405	4.33651	12.4734	4.97376	0.18762	6.71731	6.83269	5.68922
8.93791	5.29995	15.113	2.82724	11.6763	4.72712	0.07178	5.06257	6.07997	4.63684
8.94947	6.28991	12.5965	2.76395	10.1059	4.43157	0.54157	3.08405	4.68744	3.81812
8.96103	6.14473	9.21881	1.38659	8.76456	3.96636	-0.32064	1.32237	2.98723	3.13683
8.97259	7.25524	8.70306	1.04891	7.364	3.20763	-0.15539	-0.24387	1.18248	1.2599
8.98416	8.07333	9.32565	0.95473	6.35146	3.18421	0.25153	-1.30454	0.81804	1.75015
8.99572	7.60239	11.2438	0.96509	5.02176	2.8877	-0.34515	-0.94237	2.23452	0.61764
9.00728	8.02795	11.8404	2.22447	3.34108	3.44323	0.7629	0.3688	2.62111	0.12683
9.01884	7.35708	10.8337	2.88223	2.20795	4.23791	0.10533	2.41778	3.23345	-0.15374
9.03041	6.88079	8.44048	2.49177	1.55088	3.97298	-0.21889	3.77758	4.21267	-0.59784
9.04197	6.29486	7.40978	4.17071	1.11846	3.3365	1.14165	5.12908	4.45643	-0.02317
9.05353	6.73725	5.43186	5.68338	1.6951	3.42541	1.42558	5.67928	4.12995	1.08163
9.06509	8.58123	2.63686	6.63004	0.76909	2.74227	1.20087	6.25306	3.50857	1.55899
9.07666	9.96303	3.31197	8.35975	1.36795	3.7057	1.36217	7.60868	2.86704	1.90049
9.08822	11.4535	4.0719	7.36412	1.27653	4.25563	1.05581	7.20163	3.09012	2.47281
9.09978	10.9673	5.28985	7.96291	0.90367	3.84728	0.16352	7.14852	3.43385	2.13765
9.11134	12.2829	6.24335	7.01566	1.92747	4.35097	1.09044	5.68509	3.31447	3.11336
9.12291	12.1683	7.5609	6.15072	1.83779	2.73858	0.51173	3.66549	3.9994	3.75613
9.13447	12.8674	11.7505	6.88485	1.66107	2.14841	0.88921	2.5547	4.71826	3.72302
9.14603	13.6808	13.1629	7.04466	1.52896	1.7122	1.38365	1.81647	6.09742	3.71674
9.15759	14.1987	15.9557	7.08052	1.34944	1.8386	1.03132	3.0105	6.22741	4.7364
9.16915	14.946	17.2544	8.03168	0.82836	2.67248	1.79137	3.53045	5.46896	5.62264
9.18072	14.1118	17.2152	8.09585	0.74769	2.57209	0.76574	3.43187	4.97606	6.50417
9.19228	14.1479	15.422	8.5723	0.83054	2.97492	2.08669	2.71732	3.84007	6.03278
9.20384	14.1562	13.6873	9.04741	2.15574	2.77176	4.25463	1.39765	2.58646	5.46694
9.2154	13.8379	12.7962	8.31096	3.63315	3.18479	4.22114	0.31697	1.17602	5.41704
9.22697	13.7159	11.6705	8.02968	6.59985	3.05264	6.47519	-0.10565	0.80882	3.4068
9.23853	13.5153	10.6283	7.96796	7.83116	2.1684	7.06848	-0.44943	2.30333	2.43026
9.25009	14.2632	11.111	7.64973	9.06427	2.34009	7.70482	-0.193	3.00618	0.93289
9.26165	15.473	12.3557	8.55768	7.14187	2.45033	8.05899	0.46308	2.77727	0.21011
9.27322	16.6769	12.3814	9.15301	5.58653	2.82456	7.14194	1.57097	3.26453	0.9503
9.28478	17.4864	12.8727	10.3213	5.15277	3.177	7.28179	1.18403	4.27829	2.64944
9.29634	18.1576	10.566	12.4426	3.91712	3.58232	6.05665	1.81145	6.15575	2.7537
9.3079	19.7896	10.779	12.2901	3.63652	4.17526	5.02243	1.58354	7.01581	5.02237
9.31947	19.9964	11.5561	11.9963	3.17144	4.71035	4.17401	1.78855	6.70189	6.56678
9.33103	20.0682	12.1884	12.8275	3.4575	4.52273	3.36346	1.96063	8.24961	7.81418
9.34259	19.6216	12.6602	11.9686	4.75581	4.76712	3.95604	2.73058	7.87722	9.38969
9.35415	19.0162	13.9874	12.2686	4.69585	3.75386	3.92641	3.12769	8.046	8.8358
9.36572	17.4789	15.4958	11.9813	4.09412	2.87199	4.37788	3.93687	7.54717	9.47928
9.37728	14.9549	18.1165	10.7844	3.82477	2.55512	4.17867	4.22916	6.8274	9.22078
9.38884	12.3623	19.4214	10.2649	2.64105	1.97913	3.64525	4.56611	6.67958	8.27635
9.4004	9.52085	21.5818	8.43229	2.34339	2.61195	3.61022	4.20022	5.58491	6.56445
9.41197	6.3203	22.1582	5.90669	1.55031	2.8907	3.09319	4.59003	4.75914	5.14821
9.42353	4.13394	20.2703	3.06844	0.52195	1.80989	2.64332	5.10966	5.25748	4.66275
9.43509	2.27031	17.7054	-2.02289	-0.42931	0.45202	2.79832	4.08171	3.67399	4.03729
9.44665	0.27331	11.7418	-3.94225	-2.35751	-1.67851	0.64251	2.00387	1.31796	4.22655
9.45822	-1.17597	6.72916	-6.1293	-3.75054	-4.32552	-1.28222	1.74787	-0.40575	3.22457
9.46978	-3.00995	1.48161	-7.16186	-5.67706	-5.62121	-2.81877	0.66956	-2.48791	1.88109
9.48134	-1.71867	-2.904	-4.86508	-6.27995	-6.36189	-3.12058	-0.87367	-2.5042	-0.30655
9.4929	-0.05315	-5.31754	-4.05038	-5.43183	-4.81054	-2.92456	-1.26347	-4.26685	-2.05096
9.50447	2.5283	-2.03104	1.86631	-2.97133	-2.54195	-2.08432	-1.78621	-5.18185	-2.71587
9.51603	5.15137	0.54607	2.37316	1.77366	2.48909	0.68912	-1.98317	-3.8531	-3.92442
9.52759	3.76229	4.0539	2.9007	1.39493	3.73224	-0.02742	-2.24492	-1.4213	-2.76994
9.53915	3.53218	8.09884	4.94544	1.17841	3.56644	0.38709	-2.412	0.73149	-1.56427
9.55072	3.43753	9.29431	6.9858	-0.04749	3.66292	0.7812	0.1558	2.62004	1.08291
9.56228	4.7542	13.6875	9.45728	0.98976	4.7375	1.14632	2.65902	4.40863	1.78643
9.57384	5.96505	12.696	10.5322	0.64695	4.84184	1.69211	7.75402	7.96737	1.98909
9.5854	6.18235	13.01	12.1751	0.17736	5.3104	1.3797	7.99173	9.43776	3.32894
9.59697	7.20366	14.4624	12.0056	0.52473	4.81603	1.15608	7.75292	11.69	5.28164
9.60853	7.17788	13.0393	12.583	0.11841	4.72596	0.80049	7.71942	12.1257	6.05066
9.62009	6.96411	14.4291	12.36	1.39657	5.09274	0.56071	7.37287	11.9389	5.92519
9.63165	7.18927	13.6604	11.2636	2.69708	5.53364	1.72529	7.88367	11.7032	6.30731
9.64322	6.98957	12.166	11.1899	4.23279	5.84891	1.96827	7.75912	11.0442	5.6205
9.65478	7.28636	9.0625	11.2821	6.19391	6.25413	3.13192	8.33862	9.97126	5.0972
9.66634	7.71855	6.9606	10.9498	8.48502	7.23718	3.67275	8.28406	9.39194	6.01233
9.6779	8.06247	7.08206	10.9393	10.2631	7.04586	4.0849	8.13919	9.30804	6.55306
9.68947	7.97217	6.00237	10.0704	12.4588	7.62176	3.90448	9.0474	8.48237	7.96407
9.70103	8.14979	6.69968	10.0389	14.6812	8.83947	4.05018	10.5603	9.28006	9.85113
9.71259	8.61971	6.98753	10.2046	16.233	9.7226	5.23928	10.7922	10.2618	9.253
9.72415	8.44712	10.6803	9.23111	17.5638	11.6737	6.38045	10.4201	12.173	9.11457
9.73572	7.97186	13.7152	8.17007	17.512	12.3433	8.14654	10.0221	14.3711	6.63039
9.74728	6.93733	15.548	7.40954	17.227	12.8447	8.22919	8.47786	14.5205	5.87429
9.75884	6.39527	18.4484	7.33174	16.5106	13.3823	8.00827	7.93347	14.9233	6.25251
9.7704	5.84912	18.187	8.13821	16.7156	12.2654	7.41811	7.15182	13.8931	4.66065
9.78197	6.33891	20.4897	10.0772	17.3923	12.1843	7.77948	7.75124	10.9357	5.01206
9.79353	7.40126	20.9298	12.2471	19.3132	12.115	8.88754	7.92822	9.12304	6.33177
9.80509	7.90605	19.9825	14.2056	18.5331	11.5943	10.9557	7.98861	9.01462	7.18035
9.81665	8.48536	18.1481	15.221	17.7836	12.3424	12.975	8.29516	8.59333	7.67856
9.82822	8.97293	14.1276	15.7115	15.9212	12.4243	14.3304	7.8891	10.7503	9.6941
9.83978	9.33387	11.9177	15.337	13.4774	12.9248	14.2637	7.91126	11.4312	9.42833
9.85134	8.93487	13.1576	15.4562	11.4022	12.6652	12.8913	7.2979	11.6014	9.12751
9.8629	8.82599	13.5519	15.0441	10.0342	12.4713	11.619	6.53946	11.1459	8.17561
9.87447	7.32388	14.3664	15.767	8.83398	12.1225	10.3699	6.94843	11.3283	7.3044
9.88603	6.91194	16.394	17.5121	8.56154	11.2208	10.8633	7.58093	11.069	8.04618
9.89759	7.15293	15.5384	17.8248	8.27859	10.8187	10.1069	8.51554	11.2188	9.37528
9.90915	7.7673	15.4978	18.2314	7.56936	10.5903	10.943	8.49273	11.33	9.98722
9.92072	9.80729	14.1732	18.8626	7.04026	11.2789	11.3324	8.53467	9.59806	12.256
9.93228	10.6833	11.7094	19.3853	6.82657	11.8338	11.045	7.21652	9.77094	13.1447
9.94384	10.4757	11.901	19.7455	7.34966	11.3108	10.7897	4.82145	9.03727	13.0318
9.9554	10.553	12.7533	19.7634	7.69721	11.7006	11.2164	3.78177	8.30392	13.9019
9.96697	9.64015	13.2111	18.6239	7.5089	12.0249	11.3777	3.42606	6.82281	13.0718
9.97853	9.18755	15.6177	18.5308	7.57723	12.3247	10.9698	4.16245	6.7	12.2245
9.99009	9.60045	17.5314	18.4433	8.20473	12.754	10.0461	5.71742	6.95441	12.5088
10.0016	9.96378	18.6708	18.1271	9.11776	12.8437	8.16686	6.23396	6.8706	11.8007
10.0132	11.2826	19.3034	19.0834	9.29146	12.8984	7.34801	6.72418	5.89472	12.4073
10.0248	10.8719	18.707	18.9715	9.39019	12.1941	6.80553	6.00878	4.97942	12.7936
10.0363	10.6559	16.9994	18.1396	9.24112	12.4358	5.22218	5.32396	4.17738	11.0853
10.0479	10.6951	16.3208	17.2669	9.13997	11.2386	3.59856	4.68326	3.81533	10.7386
10.0595	9.59934	13.502	15.5715	8.97225	10.6103	2.55076	2.26914	3.52113	8.83702
10.071	7.78208	12.4417	14.9135	8.5681	9.29701	0.56838	2.33339	3.38788	9.10991
10.0826	6.81652	12.8611	13.5073	8.68388	8.58034	1.18033	1.32847	1.41273	7.61387
10.0942	7.06512	10.704	13.5901	8.15897	7.71984	0.72874	2.58158	1.22162	6.46804
10.1057	7.51779	10.4504	13.0468	8.08788	7.23787	1.97225	3.69601	0.17342	4.66609
10.1173	7.90173	10.6699	13.5584	7.73526	7.4021	2.88236	4.40223	-0.04214	3.84841
10.1288	7.94268	10.9696	13.5011	8.01687	6.59977	2.04118	4.21197	2.14354	3.48226
10.1404	7.74866	13.7075	12.8772	6.80746	6.33597	1.71	1.90596	3.31535	3.26028
10.152	8.16819	13.4233	12.2325	6.51937	4.93783	0.26875	1.13234	6.78792	3.57895
10.1635	9.29783	12.1592	10.6112	6.71138	4.15749	0.7922	0.04803	8.696	3.05152
10.1751	8.63621	11.1423	9.18691	4.97134	3.65718	0.68736	0.21887	10.3773	2.47657
10.1867	8.73444	10.2772	8.48147	4.32432	3.30468	1.38322	1.2861	11.3331	2.24421
10.1982	9.14046	10.8805	8.47867	3.30346	2.96801	3.32146	1.9061	10.6925	2.37296
10.2098	8.23082	10.1592	8.39719	2.91743	3.21882	5.57119	2.78013	12.2736	2.99145
10.2213	8.10151	10.2556	7.9203	2.56675	3.79039	6.34776	3.88971	11.8185	2.5496
10.2329	8.28555	11.0216	7.72712	1.83553	4.41424	7.14897	4.80718	11.4236	1.94065
10.2445	7.6304	10.4358	7.14713	1.98215	5.13232	5.9636	5.17857	10.1597	2.35914
10.256	7.90169	10.3327	6.356	2.94564	5.03582	6.04017	5.7512	8.25901	2.19953
10.2676	7.0858	9.2442	5.58432	2.86351	4.73217	5.00464	6.70769	8.46818	3.14851
10.2791	6.45542	8.9622	5.35831	2.69966	4.4286	4.12337	7.85052	6.52375	2.43428
10.2907	5.61675	10.7282	6.10264	2.76367	3.50868	4.39852	9.87104	5.30577	3.31992
10.3023	5.75167	12.7201	5.91774	2.88389	2.97222	4.41843	11.1234	4.3529	4.50041
10.3138	5.97636	14.4484	6.2275	2.85521	1.92021	3.72215	12.2439	4.20724	3.43634
10.3254	5.61183	13.7575	6.72583	1.70296	0.86891	3.4737	10.9884	2.04321	2.84974
10.337	6.118	11.5454	6.32222	2.18512	-0.11776	3.23675	9.48054	1.94949	1.42971
10.3485	6.32488	7.75309	6.96446	2.07333	-0.33811	3.59401	8.29989	1.71541	0.21589
10.3601	6.71728	7.64621	7.0559	1.0337	0.45333	3.99736	7.33322	1.68875	-0.63976
10.3717	7.56026	7.06593	8.36853	1.93622	0.72275	3.47016	5.72318	2.17303	-0.89496
10.3832	7.6755	7.76757	9.59451	2.39571	1.50667	2.71133	4.58704	4.29587	-0.85018
10.3948	7.73308	11.481	10.0407	3.38852	2.3474	1.77062	3.25515	6.32387	-0.72996
10.4063	6.97093	11.9768	10.9147	4.28799	2.48492	0.32424	2.59231	6.35774	0.76971
10.4179	7.49318	13.5171	10.3416	3.94934	3.7365	0.65434	2.96109	5.3357	2.29535
10.4295	7.57656	13.4199	10.05	4.71312	4.08897	1.07409	3.02628	3.53726	1.80159
10.441	7.35523	10.8365	9.42802	4.28781	4.68844	2.22453	3.1546	3.02946	2.04139
10.4526	7.81121	9.96488	8.08278	4.65673	4.79498	3.71253	4.41219	1.75	0.03649
10.4642	7.00491	5.37459	7.13827	5.30637	4.7312	4.1801	5.25265	3.56919	0.86599
10.4757	7.47061	3.54787	7.23457	5.64679	4.03872	4.25876	6.06095	3.39996	0.56235
10.4873	7.19617	3.51979	7.74807	6.55775	3.62889	4.41694	6.04336	4.85702	1.02864
10.4988	7.51493	4.21498	7.5813	6.62967	2.88553	3.28006	5.08142	3.9426	3.1701
10.5104	7.29194	6.55585	6.64556	6.42002	2.49418	2.20667	4.10478	2.95212	3.02307
10.522	7.52069	8.8814	5.74692	6.16445	1.79329	0.37177	3.91538	2.54019	4.90123
10.5335	7.67951	11.6238	5.22269	6.06394	1.17263	-0.67639	3.25193	1.31675	5.22078
10.5451	6.80922	15.3133	3.9136	6.28525	1.10239	-0.48769	4.20104	2.36194	5.66476
10.5566	6.08908	17.1925	3.23581	6.61356	1.17989	-1.24236	5.43843	2.95558	4.92207
10.5682	4.96007	20.1726	2.63943	5.71707	3.18769	-0.43073	5.11247	4.49002	4.15546
10.5798	5.74546	20.9425	3.81451	6.48321	3.67733	0.29286	4.50459	6.97227	3.51451
10.5913	6.4497	20.7988	5.61302	6.91367	4.89259	1.2147	2.4597	7.38624	2.24033
10.6029	7.45785	21.2925	5.93424	7.66928	6.13054	2.08253	0.84859	8.97609	2.68022
10.6145	8.43596	21.4568	6.88305	7.19505	6.36652	2.7171	0.77348	10.8241	1.64853
10.626	8.0374	19.3086	5.92002	7.03656	6.79777	3.40349	0.39473	12.9114	1.85584
10.6376	7.81593	17.0423	5.69785	6.78114	6.10117	2.62945	0.78529	13.675	2.00001
10.6492	5.90293	15.1929	3.98767	5.89452	6.0125	3.36343	1.19046	13.0399	2.42882
10.6607	5.56213	13.1159	3.51787	6.21547	5.52741	3.527	2.89123	12.7939	2.5535
10.6723	4.92785	12.5489	3.45898	6.09714	5.05823	3.71386	3.90098	14.095	3.28945
10.6838	4.6952	12.2254	4.86922	6.10536	5.45855	3.82877	3.90597	14.479	2.59623
10.6954	4.82983	11.9482	4.59978	5.68287	5.18912	2.94222	4.4765	16.1866	1.44244
10.707	5.08838	12.6306	4.68373	3.76973	5.6946	2.23876	5.3428	16.7577	1.08453
10.7185	5.93893	14.8805	3.97838	2.81872	5.8997	1.87704	5.96653	15.2675	-0.06727
10.7301	6.37764	15.8745	4.01338	2.1605	5.32194	2.17393	6.41265	14.2332	1.70222
10.7416	6.75566	15.7997	5.0989	1.21854	5.10927	2.67066	5.5711	11.5069	2.46533
10.7532	7.18439	15.4123	5.97213	3.21268	4.45517	3.50856	3.03443	8.77739	3.74267
10.7648	7.05453	14.2339	7.71716	3.43894	4.75703	5.12952	1.41525	7.4041	3.56995
10.7763	7.66331	11.6848	8.65004	5.02805	5.06626	5.88679	0.5757	6.64529	3.3242
10.7879	6.18733	9.32537	8.27187	6.00261	5.22791	7.53597	-0.68948	7.5233	1.6078
10.7995	6.21215	9.27728	9.17358	6.32391	5.51938	7.40617	0.61006	7.37802	1.07388
10.811	5.92855	10.0377	8.13656	7.17373	6.24715	8.18488	0.70953	6.99938	1.67127
10.8226	4.71874	10.1713	8.08939	6.9133	7.44271	8.18681	1.96428	7.43092	1.38978
10.8341	4.0948	12.0564	6.71947	7.12504	8.82067	8.06527	3.41205	6.86111	2.46143
10.8457	2.91674	12.2182	5.38508	6.50783	9.15592	7.55564	3.12014	7.61782	3.70416
10.8573	3.31094	11.5452	4.71916	5.11334	8.54819	6.9482	4.77988	8.19013	4.82485
10.8688	3.76631	13.1588	4.22406	3.84581	8.03943	7.4654	4.47081	9.86528	6.24959
10.8804	4.20587	14.2334	5.82739	3.46029	8.0499	7.80257	4.46707	11.1811	5.87399
10.892	4.93426	15.1677	5.92457	4.27241	7.29175	9.16969	4.87971	10.0079	4.53628
10.9035	4.87694	14.8895	9.58899	4.26455	6.63388	8.73379	4.61009	11.0405	3.27926
10.9151	5.52899	14.6394	9.79051	5.99016	6.53787	9.09695	4.29886	10.3522	1.49659
10.9267	5.59375	11.8001	11.375	6.36205	5.99262	8.50164	5.00683	8.37239	0.3888
10.9382	5.94961	11.0097	10.671	7.05601	6.2628	7.92471	3.82315	5.47949	0.08248
10.9498	6.00915	10.3944	9.42395	7.39359	5.48831	8.86083	3.29964	1.3092	0.80722
10.9613	3.70791	11.4152	9.58453	7.69244	6.26157	9.43138	3.30698	0.21172	0.94545
10.9729	3.17653	12.6127	9.79888	8.14889	5.89243	10.7573	3.00785	-0.86371	1.45043
10.9845	1.582	13.5723	10.2424	8.47566	6.43729	11.7902	2.49441	-0.5997	1.99782
10.996	1.69535	15.481	11.5284	7.06514	6.46767	11.3385	1.18645	1.67539	2.79845
11.0076	1.78885	15.1862	11.7137	6.32783	6.50684	10.6981	0.24816	1.37518	2.92055
11.0191	2.12376	15.4348	10.4721	4.53532	6.5969	9.57167	0.38014	3.04782	4.25589
11.0307	2.03561	14.5283	9.295	4.65527	6.54038	9.72578	1.51442	3.97952	5.49968
11.0423	2.90995	13.0748	7.14898	4.39875	7.84047	10.1419	2.94121	6.00498	7.01658
11.0538	1.92216	12.511	6.56649	4.21293	8.06252	11.8384	3.68682	7.7573	7.98716
11.0654	2.07721	9.03157	6.95397	4.21959	8.99867	12.7743	3.91478	8.41328	6.94774
11.077	2.13277	6.89147	7.0279	2.3459	9.26432	12.6587	3.70562	9.93825	6.57769
11.0885	3.191	5.51707	9.89859	1.38333	9.59174	13.0639	2.30418	8.80762	5.21069
11.1001	6.04302	6.01976	10.3065	1.94125	10.4028	13.3129	2.38524	10.9412	3.76733
11.1116	7.4248	8.52584	11.1585	2.54576	10.4537	13.4581	2.10261	11.3737	2.71315
11.1232	9.62651	10.5372	10.9926	3.83263	10.8976	14.0259	3.16819	12.4213	3.00416
11.1348	10.0636	15.7341	10.738	5.10242	11.1667	15.2318	3.62837	13.3563	3.37372
11.1463	9.68146	16.6511	10.862	5.32783	10.3311	15.7705	4.21949	13.0669	5.06156
11.1579	8.3282	18.5617	10.2776	5.70423	10.0055	15.0822	5.20475	13.563	6.16043
11.1695	6.76934	19.8573	10.9398	4.65186	10.0071	14.3738	4.78656	13.328	8.07436
11.181	5.67301	19.758	11.1608	4.6923	10.5494	13.0133	6.52305	12.5592	8.79749
11.1926	5.72372	20.0413	11.5898	4.08419	11.3686	10.6053	5.96258	10.8204	9.61888
11.2042	5.97338	19.0457	10.6212	3.12574	11.4942	9.55258	6.06855	8.64654	9.20895
11.2157	4.7442	19.2735	10.0166	3.07954	12.2981	6.46583	4.33953	8.44145	8.86726
11.2273	4.56931	19.3368	8.39218	2.61661	11.7541	6.06041	3.26186	8.32887	7.58162
11.2388	5.14518	19.7323	8.0762	1.73542	10.9017	4.57952	2.56825	9.27278	7.09035
11.2504	5.90706	18.0864	7.26389	1.17635	10.8322	5.16308	1.38396	8.37075	6.80264
11.262	5.79824	14.9163	7.91076	0.44958	10.0049	4.4637	2.72169	8.75676	5.67653
11.2735	5.25447	13.2335	7.66668	0.83143	9.23843	4.64352	2.46722	8.70711	4.81095
11.2851	4.79129	8.91526	7.6322	2.07623	7.77755	3.57193	2.81707	8.29654	4.08995
11.2966	4.39034	8.1731	6.18985	3.33823	7.45051	2.51068	3.55959	7.78502	3.5341
11.3082	4.96832	3.1002	5.93137	3.2136	6.18978	1.32987	3.2082	9.50511	3.12416
11.3198	5.19311	1.33722	5.30814	4.30459	6.50478	1.75876	3.01557	9.70632	3.53499
11.3313	5.75461	0.38697	5.64799	3.03524	6.27818	1.86742	1.61816	9.80936	4.14261
11.3429	5.16884	1.26286	7.98483	2.29128	5.54772	2.84943	-0.2094	9.69639	5.53083
11.3545	4.57686	3.14771	7.72948	1.78607	5.02864	4.5937	0.28823	8.71658	5.9729
11.366	4.09015	4.24448	8.23565	0.14459	3.30616	4.85655	-0.40855	8.05444	3.6808
11.3776	3.95399	4.97106	8.24842	-0.63561	1.07518	5.36037	2.93264	6.18052	1.79375
11.3892	4.08114	4.50957	7.25894	-1.08996	-0.41434	5.38857	3.94379	5.09462	1.898
11.4007	4.91242	4.80913	8.03181	-1.2585	-1.67137	4.93646	5.38703	2.94135	0.71066
11.4123	5.5654	4.3286	6.5672	-0.68861	-1.2035	4.73251	5.69975	4.64666	0.63
11.4238	5.8737	3.48381	7.78402	0.3897	-0.59393	4.57843	3.71461	6.23452	0.08893
11.4354	4.75347	2.14126	7.63531	2.06554	1.4763	4.53128	3.48421	6.39322	0.65174
11.447	4.44653	0.50094	8.46745	3.67603	2.37594	3.78167	2.30846	8.35574	2.04409
11.4585	4.10092	2.03173	7.8524	6.06368	4.37121	3.10271	2.11882	8.94771	2.81876
11.4701	3.98433	4.07374	6.50273	7.50823	4.5675	1.82757	1.67416	9.72028	3.95997
11.4817	4.92056	5.21515	5.67765	7.25842	4.82291	0.08824	2.19693	8.5829	4.08983
11.4932	3.76054	4.8741	4.3451	7.46093	4.27496	-0.62124	1.3278	7.39356	4.27483
11.5048	4.87296	1.72826	4.63123	5.093	4.02905	-1.63033	1.26893	7.14154	4.7284
11.5163	5.69222	-0.64455	5.55816	5.35184	4.03529	-0.54898	0.02055	5.32919	5.06363
11.5279	5.19441	-3.63074	5.7081	5.54839	3.03743	0.60192	-0.65003	5.61943	4.26373
11.5395	4.38447	-3.35907	6.83486	5.69331	3.15091	0.95921	0.09531	6.09304	4.08119
11.551	2.17377	-4.5636	4.62634	5.70814	2.0797	1.57768	2.10096	4.69972	3.5583
11.5626	0.24664	-3.27355	4.31756	3.97119	1.30572	1.16814	3.42839	6.13343	4.48074
11.5741	-0.88716	-0.71375	1.06517	3.0458	0.66415	1.48215	5.24571	5.94164	3.84733
11.5857	-2.22521	0.79711	-0.14681	0.9233	1.0921	1.18362	5.72443	6.95549	5.04116
11.5973	-2.86692	3.6068	-1.73791	-0.32541	1.69606	1.16081	5.52043	7.5879	5.78076
11.6088	-1.38119	3.04807	-2.45895	-2.54231	1.79724	0.68432	4.65065	8.28687	6.27539
11.6204	-0.88649	4.90005	-2.54369	-2.11135	2.49009	0.07208	3.42376	8.92939	6.80754
11.632	1.18862	6.65086	-2.67119	-1.4568	1.646	-0.24591	3.57955	9.43027	5.98464
11.6435	2.63043	9.27492	-1.87574	0.17137	2.01308	0.38202	2.77848	8.35654	5.4793
11.6551	4.39587	8.76414	-1.33884	1.14671	1.96968	0.92053	3.7188	8.43794	4.74928
11.6667	4.67182	8.46367	-0.54645	2.73582	2.54916	1.70635	2.57996	9.41974	4.06803
11.6782	4.13051	8.68256	0.39389	3.96091	2.79207	2.06031	2.30946	10.9578	3.65183
11.6898	1.7022	6.0842	1.04311	4.9611	3.31818	2.52469	0.88238	10.1905	2.11811
11.7013	0.83938	6.54699	2.48458	5.40163	3.27731	3.33781	0.82113	10.088	1.93802
11.7129	-0.68373	6.01287	3.6801	4.35152	4.22565	4.18867	1.24406	6.95723	0.69259
11.7245	-0.8595	7.20278	4.62099	3.55532	3.62346	3.96524	2.28123	3.37951	0.47357
11.736	-0.64639	7.72009	5.25904	3.32712	3.02013	5.23956	2.81146	1.19955	-0.5572
11.7476	-0.47406	5.56092	5.14516	3.98762	2.31253	3.99358	2.74871	-0.41254	-1.98646
11.7591	0.85624	4.66107	5.85832	4.45268	1.90718	3.26006	2.43224	-0.20903	-2.84014
11.7707	0.74563	1.72346	6.04195	4.07153	1.24396	2.80315	1.20932	1.66301	-2.6166
11.7823	1.80495	3.04272	6.72253	4.01024	1.05691	2.62532	1.45068	2.6607	-2.62793
11.7938	1.85472	4.92509	6.49296	4.78987	1.32035	3.44826	2.7099	2.75536	-1.82487
11.8054	2.7316	6.29015	6.73203	4.92779	1.36113	4.3335	4.94188	2.68076	-1.83766
11.817	2.98045	10.7699	5.53579	4.52168	0.64949	4.20466	6.63868	-0.51842	-1.92052
11.8285	2.42058	11.4097	5.6402	3.77541	-0.68618	3.25508	6.79499	-1.6797	0.0739
11.8401	1.7604	12.0333	4.82518	3.06567	-1.64719	2.39178	4.90185	-3.12412	1.69017
11.8516	1.11046	7.5168	4.44117	4.31626	-2.09781	1.44874	4.02794	-2.81362	3.03561
11.8632	1.69724	6.3326	5.11698	3.18072	-2.74518	1.70138	0.92478	-0.95055	2.82934
11.8748	2.18668	7.47114	5.15106	4.23199	-2.39564	0.83744	-0.48422	-0.44084	1.9831
11.8863	3.33307	10.4866	5.93953	3.25712	-1.27843	0.30567	-0.22732	1.83327	1.89349
11.8979	4.89658	12.9785	6.29869	3.68497	1.36401	0.83779	0.33494	2.76825	2.81477
11.9095	5.63394	14.2861	5.60415	4.40731	2.66252	0.53172	0.88182	3.03893	2.84569
11.921	5.76869	11.461	4.86214	4.17549	2.58299	1.17165	1.66728	3.03909	3.42653
11.9326	4.41546	7.76049	3.08598	4.49405	2.73043	1.99542	1.39867	0.95636	3.52443
11.9442	3.41863	5.18558	2.75311	3.8111	1.58217	2.99523	2.13732	-0.53963	3.14827
11.9557	2.82935	4.43225	2.74477	3.94219	2.63548	3.66258	2.13112	-0.55206	2.50932
11.9673	3.26446	6.46794	3.83551	3.68771	2.10136	3.5649	0.68922	1.5286	2.82838
11.9788	4.1628	6.99993	4.59945	2.91153	2.18463	3.13655	-0.92266	2.6435	3.3604
11.9904	5.61045	9.41769	5.09755	2.12498	1.4614	1.55459	-1.92124	3.05898	4.31715
12.002	5.70812	10.3033	6.10314	2.13039	1.91304	1.39695	-1.45559	1.9983	4.832
12.0135	5.95668	12.2711	5.72575	2.50279	2.10247	0.8119	-0.33344	3.24816	6.54517
12.0251	5.30892	11.3899	5.83689	2.24519	2.287	1.12714	-0.50586	4.19848	7.65179
12.0366	4.95393	12.4571	5.28536	2.88257	2.02238	0.84373	-1.13336	5.97467	8.28477
12.0482	3.82448	13.0344	3.86503	2.51803	2.50857	0.94661	-1.55196	7.19439	9.37507
12.0598	3.62019	12.5241	2.80605	1.93827	2.61119	0.35897	-0.49003	7.53133	10.2873
12.0713	2.34537	12.0897	1.21799	1.67266	2.31003	0.14659	-1.51574	7.02587	8.98803
12.0829	1.63226	9.8952	2.12763	0.78232	1.57285	-0.63525	-0.90479	5.64378	8.28256
12.0945	0.46884	10.8018	2.98243	1.5249	1.51935	-1.22226	0.71193	4.78393	6.58697
12.106	0.43072	14.2773	4.48231	1.462	1.58049	-1.79011	2.13225	5.25043	6.89622
12.1176	1.3013	19.8219	5.07789	2.3613	1.43254	-2.32278	4.69261	5.65957	7.19695
12.1291	2.36155	22.0538	6.44249	3.46581	1.96946	-2.17878	4.51142	5.4942	7.46826
12.1407	4.46154	22.5491	8.02138	1.81201	1.70532	-0.90383	3.11631	4.33346	8.17874
12.1523	6.35565	19.6434	8.64559	1.7008	1.19531	1.34084	3.23684	1.98233	6.95664
12.1638	8.47038	16.0754	9.52824	0.8906	0.71942	3.29272	3.22001	1.57511	5.54573
12.1754	9.56112	9.41766	8.69812	0.40156	1.07488	3.9022	3.8589	-0.00786	3.67315
12.187	8.86446	4.69201	8.70113	-0.16901	1.66845	4.23514	4.49933	0.34684	2.98939
12.1985	8.64045	3.68891	7.67887	-1.03042	2.54486	3.57375	3.07968	0.56434	2.24358
12.2101	7.99461	3.47376	8.46361	-0.93178	2.91938	2.47756	3.97733	0.83678	1.54913
12.2217	7.70216	5.75901	7.37225	-0.34335	3.45035	2.16019	3.1429	2.26879	1.24674
12.2332	7.81811	6.8575	7.38969	-0.06718	3.84665	1.72125	3.53195	4.18965	2.10556
12.2448	6.64042	6.97062	6.83527	-0.71269	4.03038	1.63585	5.11297	5.31661	3.76564
12.2563	6.29055	8.26557	7.47271	-0.5765	4.79185	2.43746	6.30616	5.74787	4.46343
12.2679	4.75471	9.43379	7.81252	0.11799	5.7497	3.87758	6.34618	6.24691	4.87073
12.2795	3.91392	11.7776	7.0901	1.14448	5.82662	5.75997	7.43673	6.12779	4.54041
12.291	4.0396	11.9459	7.47054	1.26598	5.8709	6.17745	6.33938	4.48214	5.63672
12.3026	4.47201	11.8439	6.30936	1.52402	5.40604	6.59886	5.74786	2.61775	6.00578
12.3141	5.62008	12.0681	6.02677	2.19362	4.25962	6.78207	4.91622	1.24643	6.73711
12.3257	5.49037	10.8112	5.89629	3.53121	3.77649	5.90347	5.92644	1.24786	7.56383
12.3373	7.89002	9.98075	5.51905	5.2381	3.08329	5.77247	5.22913	2.01154	7.27984
12.3488	8.34981	10.4177	4.45958	6.68234	3.26963	5.81791	5.37899	2.92137	6.90488
12.3604	10.6816	11.3519	4.16204	6.34533	3.31084	4.91857	5.9075	5.63845	5.94698
12.372	10.8184	9.14106	3.34088	6.68671	4.97604	5.44276	6.40331	6.68811	7.25452
12.3835	11.9939	8.64138	3.15928	6.47332	5.05954	4.59034	6.99099	9.39546	8.01525
12.3951	11.305	11.0255	3.45203	6.77521	4.47351	4.20301	6.99387	8.57032	7.19254
12.4067	10.2023	8.20633	3.79126	7.8424	4.23286	3.53291	6.32072	7.84652	9.0811
12.4182	10.6579	11.5651	4.25982	7.09512	3.92983	1.92079	4.67284	4.64177	8.52567
12.4298	10.3033	7.70358	4.59197	8.2861	3.984	0.4645	5.4449	3.95269	8.47968
12.4413	10.7719	7.2012	1.67818	8.02238	3.36495	1.15911	4.04649	5.1497	8.29325
12.4529	10.1386	4.65513	-0.69384	7.18787	3.17757	1.68623	3.24514	5.33928	7.87466
12.4645	7.69642	2.00007	-3.52959	7.14281	2.78607	2.46748	2.08717	6.18785	7.0775
12.476	5.94899	0.03048	-4.33823	6.28825	2.44689	3.27748	0.93243	4.59425	5.44773
12.4876	3.12068	-1.17057	-2.95606	6.07432	1.64637	3.32987	0.17131	4.24551	4.4459
12.4992	2.39216	-0.31306	-3.93399	5.0762	1.94351	3.83875	2.24838	3.94495	4.02939
12.5107	2.25761	-3.18377	-2.38641	3.59149	1.73204	4.14813	3.473	2.32589	1.5318
12.5223	2.15582	-2.60626	-2.80146	2.75495	2.02798	4.04171	3.77685	3.27561	-0.6317
12.5338	1.99187	-2.72231	-2.71344	2.39672	2.4365	3.93701	3.64925	2.48648	-1.31743
12.5454	0.25438	-0.05165	-2.31731	3.64868	1.97907	2.29083	2.685	4.32187	-1.81213
12.557	0.82625	1.75539	-2.10291	3.25726	2.16421	1.04732	2.54017	4.96888	-1.56631
12.5685	-0.20427	1.70697	-0.71392	3.68545	1.21439	0.57662	3.85987	6.23137	-1.11669
12.5801	-1.06314	4.88788	0.12883	3.17336	0.14531	-0.79772	5.24309	5.60446	-0.86618
12.5916	-1.54832	4.59684	0.17401	2.04779	-0.02576	-0.29513	7.14135	4.84504	0.23081
12.6032	-1.71216	7.16492	-0.66223	0.55281	0.01982	-0.20805	6.51814	3.48588	-0.60435
12.6148	-0.48615	6.90303	-1.69473	-0.28896	0.08209	-0.43484	4.07695	4.41519	-0.77772
12.6263	0.93236	7.85205	-2.87744	-0.39722	0.65104	-1.13461	3.08304	4.7326	-0.24174
12.6379	2.66462	7.74426	-2.63946	-1.38823	0.48118	-1.8061	3.54557	6.75382	0.2814
12.6495	4.05457	9.25828	-2.40157	-0.49223	-0.0896	-0.7307	5.29354	8.24927	2.54457
12.661	3.69272	10.7194	-2.99787	1.27101	-1.78331	0.15975	6.91226	9.47901	3.53262
12.6726	3.52602	11.9856	-2.68045	3.16053	-2.91438	0.18345	5.53543	9.20713	4.1784
12.6842	2.27389	11.6093	-2.63987	2.68294	-3.58541	-0.27111	5.15681	6.19222	4.74798
12.6957	1.22242	10.7667	-2.01275	2.3068	-3.66218	-1.08982	4.06877	2.8669	3.66911
12.7073	-0.50101	7.27262	-1.57266	1.78286	-3.53543	-1.13201	3.31245	-0.48067	3.2777
12.7188	-2.33346	4.97558	-0.40545	0.96178	-2.36202	-1.67958	3.62159	-2.03921	2.9695
12.7304	-3.17855	3.78073	-1.16825	1.28234	-0.3073	-0.41166	1.54342	-2.3894	2.44812
12.742	-4.58957	0.34492	-0.70985	-0.20634	-0.29089	-0.05864	0.14006	-1.74204	2.53242
12.7535	-4.31072	-0.09672	-0.99745	-0.1067	0.90113	1.57655	0.30465	-1.36324	1.58029
12.7651	-4.3694	-4.09416	0.84134	0.19215	0.73674	3.15731	-0.535	-1.50591	3.5151
12.7767	-1.9046	-2.24317	1.45039	-0.1471	2.05662	4.20029	-1.71281	0.39129	2.72452
12.7882	-1.08046	-2.43015	1.07807	-0.69055	3.6811	7.22899	-1.18697	1.78907	1.98445
12.7998	0.22573	0.42511	1.71929	-0.74645	3.43068	8.97076	-0.94502	2.67904	0.67257
12.8113	0.9487	3.08549	1.1578	-1.75028	3.74643	11.4859	0.97963	3.31817	-0.70258
12.8229	2.22799	4.84211	2.61313	-2.29524	3.88512	13.192	2.40192	3.20917	-1.22375
12.8345	4.52296	8.38774	3.88537	-2.37392	3.26068	14.969	4.13286	3.73037	-1.64853
12.846	6.6079	10.6814	7.56927	-1.6579	4.32154	17.4518	6.63677	3.86921	0.33046
12.8576	9.48632	12.9234	11.9771	1.87265	7.05199	21.3202	8.93507	4.31699	2.55597
12.8691	11.6188	13.557	17.9719	5.02296	10.9813	27.2085	10.8763	5.35253	4.90567
12.8807	14.1977	11.9151	21.1419	11.1588	15.3614	36.1737	13.8972	5.99088	5.99039
12.8923	17.4085	13.4973	24.5256	14.1659	18.2148	43.0487	17.291	6.82358	9.23295
12.9038	22.0226	14.3306	28.7863	17.9117	22.388	51.2092	21.5713	7.32135	12.2388
12.9154	26.8773	18.6922	32.7214	21.3042	27.325	57.7276	25.2859	8.38031	15.6165
12.927	31.2643	22.7609	35.585	22.9571	31.0917	61.7165	28.8586	10.4132	17.2356
12.9385	34.9016	25.0073	37.8807	25.1629	35.8871	64.9473	31.1462	12.4033	17.6657
12.9501	39.9515	30.156	39.9237	26.0368	39.7848	65.7745	34.6044	13.9431	19.0206
12.9617	45.578	33.0539	42.2439	29.1433	45.165	70.1041	39.0655	15.8671	20.3879
12.9732	53.5181	37.7049	46.3892	34.5341	49.6949	75.6149	46.0044	18.1425	23.2446
12.9848	62.8303	41.5077	51.502	41.1275	54.755	82.966	53.6255	21.1639	26.6191
12.9963	73.492	47.5321	56.569	47.9321	62.0995	92.3168	60.9337	24.2585	29.0356
13.0079	88.7072	53.7237	62.2014	54.9193	68.8049	102.567	69.7371	27.7312	33.0254
13.0195	106.547	62.1715	68.2517	64.1876	78.5006	113.85	78.6422	31.4568	37.147
13.031	131.291	73.5646	77.2348	72.7155	88.2577	126.833	90.1363	36.1936	40.1463
13.0426	160.448	86.1584	86.3978	84.6398	101.313	144.237	103.24	41.8542	44.1178
13.0541	200.724	102.918	98.6947	98.3307	114.104	162.951	119.439	48.7254	48.5257
13.0657	248.087	119.914	113.773	117.947	133.784	189.548	138.85	57.0474	55.8094
13.0773	313.192	142.734	132.336	140.269	154.302	218.971	162.404	68.3516	66.1816
13.0888	394.738	168.555	158.817	170.834	182.971	256.899	190.976	81.4916	79.0743
13.1004	500.777	203.544	192.447	208.904	215.642	304.851	225.548	98.0073	98.6718
13.112	636.391	250.972	233.476	259.593	259.136	369.916	268.172	120.228	122.855
13.1235	807.733	317.486	289.175	321.157	312.727	450.542	328.708	149.735	156.649
13.1351	1020.41	410.933	351.487	403.512	403.189	562.125	402.465	187.498	201.079
13.1466	1285.25	542.456	436.136	499.942	560.444	693.07	504.362	237.75	257.037
13.1582	1594.07	748.782	539.935	630.073	797.92	878.564	639.022	297.288	326.377
13.1698	1952.43	1039.51	679.012	795.92	1063.92	1165.82	811.934	380.516	418.128
13.1813	2349.62	1474.95	877.321	1026.51	1372.71	1542.22	1035.07	488.637	531.13
13.1929	2736.15	2007.76	1156	1358.57	1752.63	2140.94	1344.16	649.307	686.732
13.2045	3098.46	2659.63	1543.93	1819.76	2252.97	2957.1	1778.52	891.098	901.676
13.216	3361.82	3270.04	2071.55	2440.43	2934.75	3958.33	2441.75	1249.26	1190.78
13.2276	3491.92	3792.96	2702.2	3233.76	3810.67	5219.13	3378.94	1740.02	1593.65
13.2392	3422.73	4094.73	3385.54	4089.26	4759.07	6492.18	4623.86	2382.44	2071.64
13.2507	3169.67	4127.13	4001.17	4911.4	5694.12	7667.48	6155.47	3056.14	2578.64
13.2623	2756.47	3928.78	4397.24	5500.91	6421.21	8469.38	7680.55	3566.4	3022.98
13.2738	2250.17	3500.39	4476.78	5706.99	6809.57	8697.64	8815.6	3765.99	3220.09
13.2854	1757.78	2992.68	4234.01	5461.94	6685.01	8199.19	9194.6	3580.44	3149.94
13.297	1307.25	2402.63	3707.98	4855.05	6181.66	7140.01	8649.09	3041.55	2800.85
13.3085	963.216	1878.12	3035.5	3972.44	5180.15	5677.03	7334.16	2335.62	2283.33
13.3201	706.099	1408.68	2344.3	3063.26	4109.71	4190.01	5641.54	1604.59	1688.1
13.3316	519.509	1046.77	1732.08	2228.07	2968.8	2907.8	4008.94	1033.29	1197.83
13.3432	391.559	770.887	1238.87	1585.09	2090.7	1967.13	2675.83	655.233	811.689
13.3548	304.179	577.98	885.919	1099.5	1412	1335.66	1781.67	429.87	539.623
13.3663	240.384	437.868	627.029	790.545	1006.1	954.309	1192.01	298.592	374.881
13.3779	197.293	342.433	458.753	572.329	718.32	699.646	833.535	221.858	269.4
13.3895	161.491	274.701	345.746	437.775	549.078	541.422	615.388	171.905	203.479
13.401	135.784	227.232	269.142	346.071	429.867	433.377	476.748	139.423	161.787
13.4126	115.786	188.977	214.613	284.046	356.92	357.123	384.165	116.106	131.902
13.4241	99.4666	156.927	175.345	238.77	301.738	299.737	320.047	99.0465	112.175
13.4357	86.4199	134.029	145.232	205.705	261.618	254.271	269.678	85.5182	98.7789
13.4473	74.4762	113.068	122.263	176.801	225.782	216.024	230.03	74.4325	88.3404
13.4588	65.5253	97.7399	104.628	153.855	196.696	187.25	199.292	64.9159	79.4802
13.4704	57.0963	82.8398	90.3286	135.216	170.461	161.349	175.926	57.5096	71.3623
13.482	49.3912	73.7032	77.596	117.497	150.224	140.514	154.756	51.2356	63.3948
13.4935	43.3568	63.5638	67.7489	101.868	131.922	122.357	137.714	45.5739	57.0775
13.5051	37.4027	52.8653	58.7079	88.2708	117.934	107.741	121.287	40.2711	51.1789
13.5166	33.6315	44.6826	48.5527	78.0566	105.622	96.0522	108.132	35.5822	44.7243
13.5282	30.3306	37.6882	41.4414	68.4865	92.8457	84.8115	95.3868	30.3489	39.252
13.5398	26.6485	32.7311	34.1635	60.4158	82.0693	75.9971	82.9127	25.9953	34.5048
13.5513	22.2256	29.6352	29.1846	54.1229	70.6531	66.9049	73.2653	21.9051	32.1233
13.5629	18.368	26.3546	24.5184	49.9465	62.1693	59.6421	65.0995	18.9212	27.6346
13.5745	15.2824	26.8302	19.2535	45.2052	54.4725	51.9438	58.4638	16.6838	23.4372
13.586	13.51	27.4914	16.875	39.1343	46.8653	43.9647	52.4072	15.4575	20.4041
13.5976	12.2621	24.6859	12.9673	32.7271	40.5351	36.0539	46.6136	14.2425	17.7476
13.6091	11.2437	21.6592	10.7667	26.466	33.8529	30.7082	43.2151	13.3838	16.2117
13.6207	9.96487	14.6508	7.23948	20.8223	29.4878	25.9374	40.1107	12.5788	12.8959
13.6323	8.28912	12.4075	3.41086	18.0328	25.9598	21.6775	37.7149	12.01	11.9586
13.6438	5.01693	11.2113	0.16292	15.2715	22.3631	16.0331	33.6758	11.1889	10.1066
13.6554	3.32895	11.3882	-3.93567	14.2695	20.6257	10.5685	29.7129	10.7351	7.39507
13.667	1.7784	11.0177	-6.52036	13.7228	17.3822	6.57413	25.4726	10.4938	5.6652
13.6785	1.1307	11.4586	-8.06151	11.3621	15.5884	3.06875	22.3845	9.47268	3.55997
13.6901	1.55022	12.9398	-9.51726	10.1392	11.6715	1.39882	17.0428	8.66866	3.16286
13.7016	1.52875	15.4531	-9.6785	6.98841	8.24775	0.05491	13.7424	7.54044	1.60643
13.7132	2.69556	18.7556	-9.27459	5.34842	5.15501	0.96731	10.695	7.33363	0.21321
13.7248	2.83769	22.7754	-8.36369	3.7841	2.22734	0.71668	9.02959	7.13648	-0.09659
13.7363	3.5332	25.6051	-6.06451	2.15593	0.23229	0.67256	7.70379	6.75649	-2.27484
13.7479	3.26012	26.9927	-3.45034	1.46021	-0.58057	0.49402	4.8751	6.07281	-2.09686
13.7595	3.22476	27.3047	-0.50872	0.21936	-0.51846	-0.71551	3.68516	5.65381	-1.77252
13.771	2.3725	24.7492	0.95273	-0.21015	0.12249	-1.41094	4.1228	4.75709	-2.27265
13.7826	0.85066	18.7409	0.47604	0.33799	0.17504	-2.46438	4.23403	4.48339	-0.91768
13.7941	0.02853	12.168	-0.06666	0.55526	-0.00655	-2.89834	2.67476	3.7706	-1.48699
13.8057	-1.04513	10.0072	-0.08887	0.98965	-0.68248	-2.96673	2.671	3.17541	-1.40643
13.8173	-1.84421	8.30824	1.33798	1.73851	-0.09028	-2.31972	1.03376	2.46973	-1.10257
13.8288	-2.00149	10.4179	3.48819	-0.09933	0.67419	-1.78833	1.01868	1.97978	-2.69723
13.8404	-1.96686	13.1659	6.91439	-0.92348	1.0161	0.78738	0.28888	0.98555	-3.13426
13.852	-0.56735	14.1189	9.64679	-1.59425	3.08347	3.19775	-0.77395	0.6325	-2.27422
13.8635	0.53902	13.5206	12.554	-2.70868	3.29291	7.88034	-1.63451	-0.28886	-2.8712
13.8751	1.84389	12.8276	14.4961	-1.28419	5.13456	11.7835	-1.72673	0.2672	-2.19659
13.8866	1.62828	13.7758	16.4554	-1.27857	5.0437	15.8219	-3.32968	-1.18481	-3.13944
13.8982	2.11541	11.8971	18.6643	-0.8129	5.25876	17.5637	-3.70898	3.5158	-4.07069
13.9098	0.87568	10.4515	19.0395	-2.13392	6.17382	18.9811	-4.50619	6.501	-2.99726
13.9213	-1.19499	10.5763	18.3363	-4.0142	4.94073	19.5884	-3.34696	14.4713	-3.52659
13.9329	-3.52242	9.15209	17.1327	-6.80514	4.55013	18.1281	-1.20773	16.766	-2.44508
13.9445	-5.4577	7.7377	15.0428	-10.203	3.22041	18.0271	0.14092	14.4612	-1.08523
13.956	-6.93825	7.66555	14.7815	-11.8325	4.02407	17.7291	1.10349	13.1682	0.03666
13.9676	-7.17346	6.46341	13.1761	-11.6621	4.04465	19.0335	-0.58396	4.15276	-1.3186
13.9791	-7.34017	5.36035	13.5157	-10.7602	2.96401	19.3822	-3.12059	3.77078	-0.77857
13.9907	-8.70601	2.01923	13.6075	-9.53468	2.97954	20.5956	-5.74073	-4.30661	-1.48422
14.0023	-8.02634	1.28713	13.8356	-6.82158	3.16751	20.0154	-7.79826	-4.3486	-1.34872
14.0138	-7.96445	-1.86582	13.5596	-5.37685	4.15989	19.1297	-7.35531	-7.39376	-2.44485
14.0254	-5.97313	-0.20431	16.655	-5.21989	3.86072	17.8069	-5.91193	-6.91103	-2.74186
14.037	-5.1516	-1.69218	16.91	-2.50576	5.48477	17.6192	-2.80386	-5.65922	0.34156
14.0485	-3.95305	-2.04045	17.2459	-0.31574	5.24644	17.3702	2.40518	-1.84354	4.14289
14.0601	-2.8328	-5.70092	18.52	0.77946	4.61674	14.353	3.68153	1.35032	8.57161
14.0716	-0.47346	-6.3951	16.5183	0.79998	3.16148	12.6669	7.54722	3.01944	15.3542
14.0832	1.86578	-7.44519	16.8947	-0.08357	-0.61705	8.72947	7.79777	3.51762	18.6826
14.0948	6.03782	-6.76918	16.3299	-0.12657	-3.57118	5.0386	7.8051	1.51564	20.5771
14.1063	10.8841	-4.93643	15.5325	0.96329	-3.94664	2.55772	6.99589	-0.59527	20.7423
14.1179	17.2186	-4.08843	16.5623	1.44589	-3.19261	0.84299	4.33223	0.51301	18.5186
14.1295	24.8168	0.48058	4.61889	1.30478	-0.66056	-0.34285	2.73203	1.21734	20.254
14.141	34.989	2.65783	5.9662	2.18765	2.07945	0.10279	-0.32278	2.9059	21.1627
14.1526	45.956	8.65268	7.43933	3.64287	5.79421	1.77153	-2.83539	2.94343	24.449
14.1641	60.2294	12.355	9.14464	6.23473	10.2517	2.55529	-2.6705	2.6312	27.8661
14.1757	76.2131	15.4477	11.4554	9.51339	15.0727	5.88827	-2.07687	5.29195	32.8952
14.1873	94.5278	19.947	14.2903	14.8819	20.8311	9.7137	2.75514	9.54784	40.8619
14.1988	111.816	24.5939	18.2039	24.7391	28.5485	17.0615	6.06315	13.4809	51.4107
14.2104	129.404	33.9196	23.1773	38.2142	36.9561	24.7677	10.5924	20.4752	60.7957
14.222	143.327	45.5565	29.6299	59.0243	48.5141	34.1992	16.6613	28.0923	75.9211
14.2335	152.985	66.1603	38.6195	80.6231	60.9767	43.7387	26.3449	36.7174	94.3282
14.2451	156.73	92.4455	52.3252	110.209	76.5985	56.2027	37.0736	46.0661	114.698
14.2566	155.612	120.313	68.7578	145.319	97.9282	72.5982	51.8553	55.0717	151.094
14.2682	148.758	149.262	97.086	185.329	122.632	90.0318	65.1191	67.1285	190.546
14.2798	134.892	176.783	136.986	230.078	152.258	108.584	81.588	80.3663	250.598
14.2913	118.872	199.869	178.661	275.846	184.708	127.043	95.7652	93.8859	347.985
14.3029	102.676	214.526	245.868	313.475	213.936	142.657	108.152	107.502	449.744
14.3145	89.3665	213.993	303.975	337.516	238.919	153.014	119.013	113.584	617.139
14.326	78.1622	200.501	327.345	337.339	249.783	152.29	122.227	116.698	741.789
14.3376	69.1312	178.057	308.403	318.761	245.753	142.357	120.907	111.573	756.75
14.3491	63.7827	149.493	257.021	279.998	224.935	123.391	110.462	99.8579	675.505
14.3607	59.2658	120.621	191.139	233.068	195.399	102.96	95.1735	86.2786	519.716
14.3723	59.3732	92.6937	123.985	186.787	160.178	81.2014	79.0044	70.3667	354.567
14.3838	59.987	73.0614	84.7651	149.179	127.36	62.2578	65.7844	58.0487	207.264
14.3954	63.3601	59.5129	54.8744	122.169	102.04	49.2007	54.8085	50.2098	139.651
14.407	66.4287	50.7562	37.2329	106.853	82.3176	39.7162	47.6012	44.4554	90.9469
14.4185	71.9202	43.4764	27.7664	99.0316	69.8031	35.7663	45.2933	43.0677	66.6154
14.4301	77.9035	39.4873	21.4083	98.4315	62.635	33.021	44.8473	43.9738	59.6615
14.4416	86.7735	38.9356	18.5397	104.611	60.3952	30.7553	48.1268	47.3834	56.0339
14.4532	95.3752	39.3693	17.9335	112.342	61.4466	30.6783	52.6879	50.7603	58.9938
14.4648	106.784	48.8381	17.8598	124.876	65.0554	31.2792	59.6838	51.2385	63.7966
14.4763	114.436	54.5257	18.0732	137.385	69.1725	35.5383	67.8635	51.0683	72.0917
14.4879	122.575	63.623	18.0134	150.545	74.0679	42.8737	77.0036	48.1748	82.5789
14.4994	128.735	67.4057	18.0601	165.679	79.3265	48.3862	85.594	46.0757	98.2439
14.511	142.821	75.4566	18.1874	182.858	85.64	55.4928	93.2396	45.9867	111.767
14.5226	162.196	80.9094	20.1432	204.39	93.3436	62.0462	100.435	48.7715	129.198
14.5341	187.537	89.3906	92.1577	235.711	106.179	71.511	110.446	53.994	143.584
14.5457	219.765	101.557	107.697	269.296	121.183	82.4108	123.46	63.3706	162.276
14.5573	257.296	117.948	125.872	314.644	137.262	93.909	134.3	75.844	184.13
14.5688	304.862	138.889	143.881	376.615	156.61	111.106	147.942	91.6295	210.256
14.5804	377.746	161.69	166.94	460.756	176.953	128.421	164.628	112.287	238.243
14.592	586.216	204.71	195.262	597.278	201.663	150.491	187.701	131.22	272.826
14.6035	995.294	255.77	236.699	738.061	232.246	174.24	215.984	155.785	339.363
14.6151	1465.75	317.993	290.237	957.525	279.161	192.396	248.617	180.547	470.012
14.6266	2062.53	384.855	355.402	1252.84	339.91	211.134	290.556	208.559	664.355
14.6382	2785.93	460.232	434.93	1388	432.346	247.939	338.368	241.39	1012.25
14.6498	3725.15	548.706	528.39	1645.93	559.951	366.883	400.564	279.392	1295.21
14.6613	4902.23	654.122	631.145	1895.87	733.053	457.76	477.401	429.724	1602.78
14.6729	6535.94	794.197	758.088	2215.47	925.379	614.637	679.796	935.921	1785.54
14.6845	8499.43	989.175	1062.9	2659.74	1155.13	665.24	1015.03	1499.57	1952.4
14.696	11078.1	1284.26	1734.17	3308.06	1435.5	784.825	1644.82	2150.47	2339.22
14.7076	14139.8	1781.22	2800.66	4491.36	1852.22	1003.61	2573.98	2609.48	3040.96
14.7191	17649.4	2672.35	4436.19	6195.89	2484.6	1350.79	3785.29	3432.09	4156.29
14.7307	21038.6	4239.92	6519.24	8633.78	3728.67	2111.22	4915.62	4727.51	5933.42
14.7423	23487.4	7031.94	8971.67	11680.9	5685.66	3404.94	6360.03	6586.47	8186.46
14.7538	24633.8	10946.2	11805.3	15144.4	8503.45	5452.06	8182.07	8776.75	10839.1
14.7654	24256.5	15665.9	14505.1	18658.4	11727.7	7901.05	9711.72	10639.6	13453.3
14.7769	22713.6	20291.3	17004.2	22958.6	15027.4	10341	11152.7	12516.9	15114.2
14.7885	20230.3	23139.8	18670.2	25308.4	17768.9	12296.7	11763.4	13457.9	16169.7
14.8001	16970.6	23275.1	18888.5	25999.2	19184.7	13181.1	11594.3	13698.3	15489.3
14.8116	13498.3	20484.6	17614.2	24909.1	19513.3	13143.5	11018.4	12819.6	13833.9
14.8232	9962.11	15989.2	14783.6	22404.2	18487.5	12075.8	9808.88	11148.2	11659.8
14.8348	7046.82	11147.2	11400.2	19218.2	16453.3	10215.1	8631.47	8901.05	9379.8
14.8463	5023.03	7035.52	8129.7	15185.1	13752.3	7799.31	7295.71	6800.16	6736.46
14.8579	3817.75	4342.31	5449.01	11663	10788.5	5555.97	5913.9	5134.53	4724.55
14.8695	3199.86	2827.92	3500.93	8194.25	8333.78	3961.29	4358.79	4067.79	3265.62
14.881	2872.55	2043.37	2068.04	5857.05	5822.01	2918.89	3226.69	3526.26	2418.16
14.8926	2722.55	1673.98	1397.17	4351.21	3899	2268.22	2529.92	3198.12	2221.69
14.9041	2653.27	1490.03	1193.7	3224.59	2606.09	1827.55	2104.86	2959.76	2124.11
14.9157	2680.98	1413.91	1223.16	2760.94	2017.97	1681.45	2060.71	2792.14	2031.04
14.9273	2748.38	1406.18	1338.38	2761.43	1948.56	1677.03	1944.24	2795.18	1996.12
14.9388	2862.68	1455.28	1465.6	2852.35	1933.12	1714.7	1910.33	2936.3	2025.62
14.9504	3018.94	1560.61	1616.88	3097.03	1949.01	1786.79	1865.65	3105.83	2002.46
14.9619	3357.59	1738.38	1758.77	3310.9	1993.89	1874.77	2021.42	3159.05	2067.8
14.9735	3768.87	2028.43	1935.77	3503.22	2070.56	2069.98	2262.1	3279.67	2022.83
14.9851	4313.39	2455.27	2204.75	3838.4	2231.28	2326.13	2559.65	3316.21	2141.2
14.9966	4850.2	3083.04	2595	4252.01	2499.51	2707.6	2991.52	3549.36	2357.75
15.0082	5405.29	3974.78	3144.71	4877.87	2965.07	3279.9	3555.44	3947.98	2744.36
15.0198	5902.51	5161.93	3898.67	5803.6	3739.84	4099.41	4371.32	4664.63	3346.43
15.0313	6236.11	6631.09	4890.71	7235.52	4943.79	5203.64	5514.88	5474.06	4224.6
15.0429	6274.38	8303.55	6192.23	9331.47	6560.78	6584.39	6989.88	6608.79	5486.3
15.0544	6025.87	9931.16	7840.08	12067.2	8570.01	8236.49	8997.8	7838.18	7071.22
15.066	5511.72	11217.8	9733.42	15055.3	10745.8	10006.5	11148.3	9313.39	8844.45
15.0776	4880.99	11890	11649.7	17909.6	12929.4	11623.7	13160.1	10539.6	10573.5
15.0891	4201.07	11723.2	13274.4	19992.9	14846.1	12735.9	14666.1	11145.2	11804.7
15.1007	3499.99	10832.6	14238.3	20828	16116.8	13007.8	15142.9	10829.6	12150.9
15.1123	2843.36	9420.73	14406.5	20040.3	16461.9	12219.5	14412.2	9618.02	11452.8
15.1238	2261.48	7717.68	13726.6	17931.8	15921.5	10657.5	12575.8	7829.69	9827.66
15.1354	1770.43	6057	12238.2	15056	14609.1	8656.54	10161.8	5805.38	7717.43
15.147	1392.69	4595.82	10270.2	11767.7	12747.9	6605.08	7594.41	4128.07	5586.44
15.1585	1102.72	3394.45	8187.17	8802.06	10591.2	4829.81	5360.09	2799.83	3831.68
15.1701	886.842	2480.43	6239.89	6351.09	8443.18	3461.48	3708.17	1920.21	2599.04
15.1816	719.51	1803.89	4570.92	4518.99	6409.95	2461.11	2547.07	1376.66	1785.36
15.1932	582.598	1326.13	3257.75	3243.74	4556.1	1794.53	1818.48	1033.67	1263.65
15.2048	479.228	1011.36	2248.31	2372.27	3001.15	1345.36	1345.03	816.208	933.166
15.2163	402.887	792.627	1579.74	1741.24	1780	1030.87	1034.44	666.78	705.338
15.2279	348.357	637.252	1158.9	1339.52	1098.4	820.497	827.531	555.402	543.789
15.2394	305.869	521.952	869.02	1059.58	842.744	667.606	681.759	470.47	427.436
15.251	277.888	442.369	653.865	842.434	674.407	554.143	576.878	405.811	339.081
15.2626	252.955	383.367	507.376	655.693	538.06	468.809	497.384	353.78	274.799
15.2741	231.953	335.884	397.776	511.818	436.143	401.56	430.619	312.102	227.509
15.2857	214.492	300.747	320.543	392.034	349.293	349.136	376.191	276.214	189.996
15.2973	201.911	275.27	261.83	312.757	283.521	305.801	332.975	253.034	157.784
15.3088	187.697	260.257	220.607	249.691	231.008	262.384	298.54	231.76	132.435
15.3204	174.896	250.763	189.12	205.594	188.28	222.638	271.293	206.453	110.579
15.332	164.492	240.853	164.817	168.009	146.549	182.382	251.747	179.965	93.8199
15.3435	152.082	229.943	140.48	128.058	101.508	148.944	235.125	147.397	86.3906
15.3551	142.241	220.095	116.754	99.0373	67.7447	124.733	218.579	125.973	87.3907
15.3666	131.996	216.541	96.3655	84.0076	54.8708	105.754	196.922	116.987	94.003
15.3782	122.281	211.269	81.6683	73.4621	46.8107	93.9976	164.453	109.516	98.3584
15.3898	111.343	204.154	71.3222	56.9213	37.8339	78.1106	130.14	103.212	95.9881
15.4013	97.2791	191.4	65.8111	40.126	30.4944	63.1857	96.3798	88.8794	90.2293
15.4129	81.8226	177.674	57.3897	38.3496	31.8912	50.4788	74.1233	73.5498	78.5883
15.4245	68.9173	159.558	54.8061	40.484	32.9289	39.2392	54.5382	55.6173	61.1958
15.436	59.5567	139.819	59.8269	54.245	36.8651	29.494	38.3699	39.1558	44.4243
15.4476	51.1008	119.061	62.8388	80.5375	51.3905	25.316	24.0687	28.4895	39.6469
15.4591	44.1575	105.772	65.0554	100.344	66.6859	26.9523	11.8062	19.8374	43.4204
15.4707	36.8106	95.4577	58.9857	109.849	78.6915	32.1673	4.33998	15.0197	49.5632
15.4823	29.8003	83.5107	47.6273	108.288	83.4956	35.8704	-1.74874	13.1803	56.4501
15.4938	25.1637	73.2426	36.9107	96.6235	80.8352	37.1315	-7.02506	13.9995	52.8448
15.5054	21.8046	62.7892	28.2193	83.955	75.8345	36.3575	-8.20737	13.5953	45.6645
15.5169	18.2734	53.2537	21.7545	73.6278	67.0217	34.605	-7.73911	13.8121	43.6282
15.5285	14.9489	43.2456	14.6215	66.7182	60.7091	33.2173	-2.01684	14.1482	39.9839
15.5401	12.3308	36.648	11.2503	59.3433	52.683	28.886	3.60687	17.2369	35.1365
15.5516	9.78262	26.8595	9.32849	56.1135	47.088	23.5811	8.66691	18.4318	28.3828
15.5632	7.73431	16.7739	10.8773	49.5583	43.1788	16.5529	13.0019	17.6802	23.4654
15.5748	5.43925	6.84674	12.7698	44.885	37.806	8.13989	17.8463	13.5215	19.5137
15.5863	2.62887	-1.25747	11.7838	38.056	33.3648	2.47193	23.5558	8.52702	18.1135
15.5979	0.28658	-6.48028	12.8137	31.3347	25.0857	-3.15494	24.8385	2.3966	17.0004
15.6095	-1.03873	-7.74285	12.4213	28.0977	19.0675	0.01459	23.1811	-0.18304	18.5586
15.621	-3.05838	-9.98063	12.7757	23.5884	12.6199	3.36841	18.0845	0.82399	20.3422
15.6326	-4.38695	-9.10443	13.3566	18.6283	8.0008	7.03319	11.3389	3.14981	21.1475
15.6441	-7.15705	-8.0691	17.6616	11.417	5.02522	10.4865	6.94654	0.52695	16.928
15.6557	-8.41506	-5.04879	20.8953	7.971	1.84706	12.9377	1.87556	1.04309	10.9679
15.6673	-10.3316	-3.50914	27.2147	6.46196	-0.41114	15.0129	2.97956	1.61683	7.97879
15.6788	-10.5571	-4.42067	32.6842	3.69587	-2.44268	13.2086	2.33288	3.34189	4.98336
15.6904	-10.1289	-2.51664	37.3008	4.56805	-4.75963	12.2255	0.87049	2.56074	5.01611
15.702	-8.46029	1.55066	40.0296	5.92117	-4.54456	8.86073	1.66143	1.44594	6.41191
15.7135	-8.16768	8.62195	41.7586	8.25663	-4.56142	7.96591	0.31765	1.59421	8.88579
15.7251	-6.75348	17.3932	42.9995	9.51315	-3.91539	9.92927	0.05636	2.1139	11.218
15.7366	-6.16701	18.619	40.9172	10.7626	-1.40658	12.6076	1.41358	7.27084	12.8792
15.7482	-4.85488	18.6298	41.4742	10.3183	-0.85426	17.5824	-0.10861	15.1566	18.8649
15.7598	-4.30222	17.9734	42.9469	9.96113	0.68127	20.8194	0.30485	23.5069	20.6834
15.7713	-3.24361	19.7222	44.3467	11.9873	2.10601	23.8539	-0.66256	31.2394	22.9822
15.7829	-2.44116	25.5669	45.9068	13.5691	2.47522	26.717	-1.70313	38.015	22.9504
15.7944	0.94876	30.7907	45.4468	19.0778	3.85778	31.5894	-1.57751	38.6043	22.9854
15.806	4.67977	38.0224	41.7457	24.6834	4.95051	33.0366	-4.43013	40.6598	25.1416
15.8176	9.02604	45.2608	40.0471	27.8546	8.31459	34.5551	-5.05045	34.6889	27.8227
15.8291	11.1859	46.9961	32.4307	32.6222	12.5928	31.7711	-6.63616	30.6559	31.4283
15.8407	13.3842	43.826	26.3144	31.8358	12.8669	25.0003	-6.41936	25.5071	35.0435
15.8523	15.94	38.2722	21.733	29.0814	12.5916	18.3456	-6.18953	15.14	38.3017
15.8638	17.2005	31.8074	16.1278	23.1329	10.4945	10.1985	-4.05378	8.14176	38.261
15.8754	19.6553	24.8424	11.1613	15.5898	9.83004	5.36924	-4.46054	0.43593	34.8747
15.887	20.0831	18.7709	2.38851	7.52391	6.93747	3.45999	-3.7601	-3.19741	30.5858
15.8985	21.6977	14.6901	-3.79337	-1.97527	5.15203	2.40553	-3.04175	-1.31099	25.4658
15.9101	24.1388	15.2833	-7.82375	-8.83934	2.82999	3.19118	-1.05421	-0.31882	18.4419
15.9216	26.0384	9.91009	-10.3067	-14.9032	0.72376	5.37407	-0.24447	0.96855	10.8502
15.9332	28.4104	6.77729	-10.2824	-16.0836	-1.08708	8.93418	1.14632	1.98127	2.63093
15.9448	30.0501	0.98665	-9.6044	-14.7393	-1.31844	14.3757	2.07183	4.02481	-3.29114
15.9563	31.7724	4.18993	-8.03125	-12.5419	-0.31646	22.2808	3.55579	6.05114	-9.83103
15.9679	34.6725	3.06083	-6.54365	-9.3092	0.82124	30.53	3.89171	10.8337	-13.1632
15.9794	36.324	1.43672	-5.66478	-6.64257	2.21001	38.7398	5.44683	17.3132	-16.4504
15.991	36.0215	0.20928	-5.0303	-5.20079	1.70579	42.1694	7.65309	25.2141	-15.8832
16.0026	36.1221	2.53089	-4.76831	-4.00289	1.01896	41.3907	9.01447	28.2409	-15.0317
16.0141	35.4179	7.85708	-5.42994	-3.68601	-1.79758	36.0404	7.4961	31.0276	-12.7279
16.0257	34.8712	14.9861	-3.39469	-2.5938	-2.7171	27.3714	5.5595	27.051	-10.5943
16.0373	31.735	16.4948	2.45724	-0.53958	-3.75507	18.5603	3.23597	22.4547	-8.42562
16.0488	28.12	13.3067	6.48299	2.95636	-2.73217	9.51723	-0.28324	15.6628	-3.85551
16.0604	23.2174	9.85022	10.905	2.55418	-2.18688	4.62526	-1.33837	12.2525	1.58054
16.072	19.9878	10.9342	11.1148	2.85233	-1.57858	2.21376	-1.75967	11.8888	12.3424
16.0835	17.5991	13.8746	10.3171	1.63704	-2.43796	-0.86981	-1.79165	11.4438	25.0958
16.0951	15.3544	13.1182	8.74109	2.56617	-1.61756	-2.2267	-1.76112	10.4147	31.6357
16.1066	12.4882	14.155	6.78225	5.65089	-0.54316	-4.05971	0.15014	9.3312	35.9519
16.1182	9.46219	15.409	6.69186	9.17339	0.05346	-4.66926	2.41883	10.3993	36.6322
16.1298	5.76641	19.5783	5.97666	11.3092	0.86788	-4.97809	4.55289	9.57909	34.5492
16.1413	3.04886	19.0403	5.50227	12.1102	0.30269	-4.63253	3.97359	8.16925	30.8143
16.1529	1.32719	20.248	5.54843	10.7991	0.66337	-2.50305	4.58587	6.1002	26.1694
16.1644	0.82756	19.7309	5.7745	9.29363	1.70158	-0.96471	4.9463	2.24731	22.3964
16.176	0.58325	14.9378	4.69585	8.84038	2.47924	-0.31152	4.74717	2.69363	19.0714
16.1876	-0.24303	15.7775	4.53807	9.30324	3.63913	0.72723	6.2018	2.24352	16.7327
16.1991	1.18769	12.5301	2.6874	10.3147	4.89242	2.28725	5.71103	3.89381	15.9499
16.2107	1.77349	12.2301	1.96029	10.3645	4.67958	1.82996	8.08486	5.78079	14.9543
16.2223	2.24618	6.66016	1.21105	9.36479	4.93798	0.75402	9.97903	4.12058	15.6315
16.2338	3.87029	5.91517	1.19218	8.12773	5.18564	-0.70568	11.5952	1.49621	15.3647
16.2454	3.60736	3.16971	2.98485	6.54056	4.70549	-2.53277	12.3628	-0.05585	16.1323
16.2569	4.64284	5.18487	4.7615	6.38117	3.98532	-3.52629	10.3899	-2.92604	15.4523
16.2685	4.81864	6.30213	6.79303	6.81364	3.71875	-4.11174	10.4704	-4.02991	13.7197
16.2801	5.19617	4.67294	7.62473	7.61001	3.96452	-4.0232	8.76406	-3.51605	14.8415
16.2916	5.74162	5.69355	6.13616	5.75127	4.80792	-2.95446	7.0247	-2.25478	16.6352
16.3032	4.53931	5.21306	5.68147	4.5754	4.11777	-2.0153	5.44424	-1.15579	20.7975
16.3148	3.66748	4.19013	5.13121	4.21062	3.66581	-0.94736	5.55718	0.11968	23.7891
16.3263	2.37429	2.43102	5.75218	3.39038	3.74858	1.21331	7.90533	1.52469	25.3356
16.3379	2.25086	1.22806	6.96497	2.626	3.27211	3.11842	8.46902	4.84394	24.1016
16.3495	2.45085	1.00409	5.0198	2.60282	2.30911	3.40893	7.91583	8.38801	20.725
16.361	3.93257	1.14551	3.80215	2.45689	2.31659	2.20432	6.32938	10.4269	18.1086
16.3726	4.81691	1.20035	1.48534	3.8379	3.29167	2.95099	5.58211	11.9552	16.3843
16.3841	6.24721	-1.31543	0.1675	4.21856	4.24968	2.53259	5.73642	11.476	15.3661
16.3957	7.05161	1.69854	-0.65526	5.74048	5.09432	4.10938	4.57249	13.4667	14.384
16.4073	7.59803	3.98942	-2.21781	5.89734	4.93257	4.20589	5.3692	13.4838	16.5171
16.4188	7.29124	7.08064	2.20203	4.01529	4.85029	4.89573	2.97956	12.3315	18.6874
16.4304	6.26692	10.7204	5.52103	2.59628	4.36494	5.75079	2.33288	11.6768	20.7243
16.4419	5.3805	9.83719	6.90913	1.37244	4.66776	7.52778	0.87049	10.1862	20.5359
16.4535	5.45707	11.1762	8.32852	1.2004	4.20817	10.322	1.66143	7.6803	19.9665
16.4651	6.09931	13.5534	7.48748	1.7881	4.60223	11.2428	0.31765	4.52353	19.6632
16.4766	6.16672	17.143	8.30009	2.25384	4.4991	11.5973	0.05636	1.71773	18.8757
16.4882	7.08296	17.2585	7.72026	3.49422	4.67007	11.1699	1.41358	0.21319	17.673
16.4998	7.79684	20.0701	8.23166	5.41999	5.11099	10.4357	-0.10861	1.35386	16.0531
16.5113	9.84232	18.927	9.1744	5.58271	4.39718	10.3499	0.30485	1.7739	13.6087
16.5229	10.4604	19.0385	9.63568	6.10719	3.0485	9.90838	-0.66256	4.4417	13.6614
16.5344	9.93449	18.1266	9.89654	5.45413	3.01873	10.5764	-1.70313	5.53854	14.7134
16.546	8.39007	16.779	9.07663	5.97288	2.21473	11.2738	-1.57751	8.03033	16.0753
16.5576	6.85489	15.116	6.89988	5.95293	1.45031	9.13325	-4.43013	9.146	18.3086
16.5691	5.91211	12.3884	5.32161	5.80826	1.12009	9.21512	-5.05045	7.54906	18.9007
16.5807	6.5953	9.479	4.61921	6.45868	1.65937	9.3225	-6.63616	6.74437	18.1068
16.5923	6.10086	5.60349	5.35641	8.0454	3.02882	9.85023	-6.41936	4.09568	17.8617
16.6038	6.44009	3.7195	9.07595	10.3966	4.34277	11.1314	-6.18953	3.26925	17.4567
16.6154	4.68894	-0.45697	12.0901	10.3373	4.7262	11.8294	-4.05378	4.5936	16.7833
16.627	3.29545	-0.12291	12.6652	12.1086	4.78255	13.8168	-4.46054	5.80967	16.9741
16.6385	0.04133	-1.53603	13.1404	11.7037	4.17726	14.2855	-3.7601	8.57561	16.9045
16.6501	-0.49484	-2.11074	10.2584	14.1459	4.71996	14.7619	-3.04175	8.48878	18.0893
16.6616	-0.9164	-1.01198	7.86333	13.3058	3.44736	14.0792	-1.05421	9.85379	18.5132
16.6732	-0.14824	-1.03089	5.04336	12.4004	2.1111	13.5084	-0.24447	9.37027	18.2818
16.6848	0.22992	2.40151	1.80042	11.8283	1.16647	13.2587	1.14632	10.7163	20.0412
16.6963	1.11859	3.07727	1.41157	9.30188	0.2608	12.1093	2.07183	10.5142	20.1437
16.7079	1.11158	3.37883	-0.02143	9.34795	-0.00724	12.5401	3.55579	8.3943	19.2315
16.7194	0.31855	5.26171	0.77433	8.79973	-0.30412	13.2508	3.89171	5.87174	18.0517
16.731	0.11504	3.39726	1.16207	11.0097	-0.24495	13.832	5.44683	1.2254	15.9719
16.7426	-0.37006	3.59785	0.19249	12.3177	0.48262	13.2223	7.65309	0.91346	15.4004
16.7541	-0.11773	3.57111	0.1192	13.0941	0.96847	12.0998	9.01447	1.4377	13.7962
16.7657	0.58391	6.87193	0.39034	13.2246	1.37108	11.0477	7.4961	3.59494	15.2048
16.7773	2.04778	8.03237	-0.40433	13.7211	0.41205	10.2158	5.5595	4.20403	16.3454
16.7888	2.23375	9.98288	1.6838	13.2154	-0.3651	9.12674	3.23597	4.91842	15.0459
16.8004	1.06701	7.57181	1.28184	14.2738	0.60231	9.16601	-0.28324	6.33499	13.9503
16.8119	-0.90985	2.78015	1.85009	13.478	-0.19614	9.1592	-1.33837	6.23418	11.8902
16.8235	-1.58001	0.36521	1.4253	14.2236	-0.9883	8.48318	-1.75967	6.11346	11.9662
16.8351	-1.48613	-3.58394	2.09569	13.8582	-3.15264	6.85492	-1.79165	7.31035	10.3727
16.8466	-1.69211	-3.36176	4.25883	14.3322	-3.54165	4.3268	-1.76112	7.42093	9.76413
16.8582	-2.57044	-3.08796	7.48338	14.449	-3.34332	3.18046	0.15014	7.98964	8.47236
16.8698	-3.03321	-2.05079	8.3373	14.3533	-2.22142	2.81154	2.41883	7.91442	4.67132
16.8813	-3.31526	-0.39954	11.117	14.4292	-1.41009	2.84637	4.55289	9.1126	4.82252
16.8929	-3.37239	2.18589	12.9596	14.4194	-1.35667	3.84099	3.97359	9.42652	4.52931
16.9045	-3.94263	3.27651	15.4829	14.3214	-2.53503	3.28744	4.58587	10.7143	6.8403
16.916	-3.52113	4.65976	17.5225	15.0335	-2.60669	4.8345	4.9463	11.9574	6.62928
16.9276	-2.79954	5.56099	19.0251	16.8232	-2.04748	6.5289	4.74717	10.4478	7.77786
16.9391	-1.94563	7.38015	24.4625	18.3568	-1.02921	8.25278	6.2018	8.04945	9.37292
16.9507	-2.66207	10.8882	25.0284	19.4544	-0.15605	9.29701	5.71103	7.44795	12.0783
16.9623	-3.09075	10.6225	23.6665	19.1058	-0.05988	9.59621	8.08486	6.88685	14.5632
16.9738	-3.5701	8.90147	19.6153	17.7678	-0.16892	7.62213	9.97903	7.67127	16.7178
16.9854	-3.71785	7.26399	16.3649	17.0817	-1.23873	6.19562	11.5952	7.58797	18.7367
16.9969	-2.85291	7.76846	14.1849	15.5692	-1.57118	4.77181	12.3628	7.96708	19.4374
17.0085	-1.74388	12.6214	11.167	16.9397	-0.729	3.51577	10.3899	7.84594	17.2794
17.0201	-1.53586	17.5217	10.576	17.4062	1.73223	2.15289	10.4704	5.33754	14.7451
17.0316	0.54284	21.2807	8.91777	17.79	3.53987	0.91757	8.76406	4.98216	12.3196
17.0432	-0.4517	22.9048	8.79759	18.3377	4.83506	-0.61962	7.0247	4.96935	9.67268
17.0548	1.48584	22.0555	7.41025	18.2124	5.38196	-1.34172	5.44424	6.64147	9.44096
17.0663	1.48797	16.9915	6.44728	18.6537	4.82945	-0.13469	5.55718	8.41576	7.55973
17.0779	1.87154	13.3474	4.71741	18.0346	2.62775	0.86891	7.90533	9.58712	6.3056
17.0894	1.18997	10.5346	5.49005	19.8825	1.51351	2.39881	8.46902	10.9639	4.57015
17.101	1.40342	13.9698	4.76214	20.8824	-0.000845723	2.21697	7.91583	11.8931	4.70028
17.1126	2.64711	13.7483	5.41831	20.5648	1.30836	4.24552	6.32938	13.4262	6.95471
17.1241	4.63001	12.4284	4.40813	19.828	3.47893	5.46076	5.58211	15.6369	7.91982
17.1357	7.37334	11.2165	2.76976	20.1608	4.20236	6.88075	5.73642	17.0929	10.9317
17.1473	8.47792	6.88885	2.48131	20.6598	5.23527	8.79258	4.57249	15.1784	11.8453
17.1588	8.33243	5.18515	2.27651	22.2235	5.43872	9.23578	3.62809	11.9621	12.0256
17.1704	6.80357	1.82624	0.68959	22.5105	4.32766	8.97109	3.99151	8.97155	12.0163
17.182	5.81325	3.50825	1.06876	20.9963	3.9657	7.09418	4.79333	5.71521	12.398
17.1935	5.17938	4.58193	-0.79369	18.829	2.95286	4.60064	4.08988	4.41103	14.1072
17.2051	5.43081	9.78672	1.33031	15.3164	2.69752	2.74532	3.99662	1.19877	13.7647
17.2166	4.85789	12.8355	2.68761	11.8946	1.59933	0.7428	5.43685	-1.64474	14.6422
17.2282	5.28784	15.0696	3.47016	9.70716	1.98295	-0.99167	6.84831	-3.47594	16.0394
17.2398	5.74664	12.7704	3.86253	9.56757	1.36104	-2.16074	7.45998	-4.11699	17.1171
17.2513	5.04738	9.88936	2.49781	12.5538	1.47725	-0.37407	7.32631	-0.73497	16.2748
17.2629	5.33739	7.64062	1.61966	14.8883	1.16072	0.6735	7.37479	2.41316	13.7043
17.2745	3.97057	3.69176	0.49151	16.2442	2.65843	2.00024	4.30736	5.82205	13.8246
17.286	4.59258	3.65532	-0.28435	17.4065	4.04002	1.80609	3.56568	9.11051	12.5064
17.2976	3.76414	0.23858	0.57554	14.1502	4.09394	2.32514	4.58777	8.80318	12.0285
17.3091	4.84676	3.4187	2.78575	9.73094	4.9019	1.22802	6.91738	9.8854	12.1665
17.3207	3.99615	2.85223	5.06331	5.40901	5.53414	0.89607	8.47909	9.27823	13.9221
17.3323	4.36511	4.30104	7.45776	1.46752	4.18864	1.05898	9.45045	7.80231	12.5321
17.3438	4.52592	6.58249	7.98129	0.78219	3.36843	1.3437	11.9006	9.81097	11.1057
17.3554	5.40532	5.87247	7.64411	-5.16921	1.15368	1.13765	11.6406	9.77385	11.4238
17.3669	6.78557	9.63943	8.19522	-6.18376	0.52243	1.3517	11.8718	10.3902	9.88919
17.3785	8.14449	14.1513	9.54228	-7.34125	1.34441	1.1499	10.5091	8.7003	9.14078
17.3901	7.41768	20.3456	11.5183	-4.86476	2.95156	2.01881	8.93926	6.21316	7.4549
17.4016	7.05785	21.0973	11.7398	-0.90653	5.61787	2.4301	9.02475	6.887	10.0466
17.4132	7.82877	19.1753	9.80531	1.81335	6.69759	2.73336	7.53837	7.83707	13.5054
17.4248	7.74762	15.2313	8.38359	1.25864	6.71126	2.39587	7.78587	10.3559	14.1265
17.4363	8.2054	9.05439	6.13721	1.86849	6.5831	1.6581	8.14865	10.5	15.2198
17.4479	7.8807	6.14867	6.07196	4.23294	4.91642	2.56742	8.09334	13.1392	14.0954
17.4595	6.27294	3.56864	4.6436	7.89884	3.76066	1.66387	7.29529	13.6423	13.6298
17.471	5.13474	4.75254	4.27124	10.6711	2.12185	2.45502	3.85394	13.2718	14.1288
17.4826	5.13838	5.95083	5.24241	13.65	1.60256	1.55147	1.38408	11.6092	15.6118
17.4941	5.57191	6.79068	5.63785	15.861	1.70884	1.75157	0.37748	11.6906	16.2289
17.5057	5.52708	11.1585	5.76289	18.2219	2.35625	0.89151	-0.35307	12.0471	17.3679
17.5173	5.03755	14.1729	5.20265	16.9838	3.71522	0.39294	0.89072	11.8877	17.9936
17.5288	6.74297	17.3041	4.48075	24.0877	5.37419	1.04787	3.62722	11.186	18.3126
17.5404	6.61769	15.7544	3.57829	27.9692	4.86328	2.44641	5.8921	9.88618	18.8545
17.552	6.42002	13.3082	2.6363	35.5055	4.59479	3.86641	6.44492	9.19667	18.2729
17.5635	6.38632	15.6603	3.61977	41.9387	4.22814	3.75176	5.28082	9.42341	17.0245
17.5751	6.8125	13.4309	2.88554	48.045	2.34365	4.1115	3.71648	9.06145	14.5994
17.5866	5.66882	13.569	1.48332	46.6266	0.74784	5.54188	2.06929	8.51869	13.0496
17.5982	6.98706	15.5597	0.96356	53.8481	0.50693	4.60932	3.15077	8.87532	14.8533
17.6098	6.76386	14.5545	-0.57864	58.77	1.50728	4.631	4.19507	9.46137	14.1687
17.6213	7.38795	16.9037	0.40105	63.0964	2.69633	4.5977	7.40382	11.5539	14.2772
17.6329	6.39016	13.7671	0.88252	66.9598	3.52788	4.65813	9.13149	14.0932	12.8951
17.6444	5.38432	15.0371	1.74822	69.4291	3.58214	3.72566	9.38759	16.8638	14.3922
17.656	5.28091	16.274	1.27221	78.2321	2.58056	1.9361	9.31293	15.9861	17.7611
17.6676	6.2321	15.6227	0.40238	84.839	1.82545	1.89666	8.66723	14.885	20.8155
17.6791	5.28315	19.9227	0.07686	91.151	2.57453	0.59739	6.80371	13.7228	21.694
17.6907	5.66558	17.9476	1.38145	93.7456	3.26033	0.10914	5.24816	12.5056	22.2426
17.7023	5.16342	19.7943	3.00038	97.1089	2.37081	0.47763	1.22269	12.5574	22.7635
17.7138	5.16272	14.4466	3.42473	98.6335	2.4042	0.43191	-0.99645	12.866	24.2502
17.7254	5.38915	11.0878	5.03427	99.1557	1.19247	0.26599	-1.96305	13.796	25.6005
17.737	5.54301	11.4303	4.96926	98.5799	2.79588	1.59615	-2.36402	14.3876	25.9257
17.7485	4.33871	9.9149	6.26937	89.5146	3.60626	2.4571	0.49706	14.9139	26.2743
17.7601	3.11788	8.65939	6.42983	82.2832	4.88137	3.56839	2.78215	15.3104	24.5934
17.7716	2.8396	6.2764	7.14852	70.0294	5.03785	5.26432	6.2416	14.1261	23.3779
17.7832	3.34058	5.35107	6.96169	64.0349	3.43983	5.81936	6.82665	11.4904	24.4752
17.7948	2.63896	6.68048	7.19293	53.422	2.78597	6.01117	6.13234	10.1587	26.0683
17.8063	2.96551	6.71798	6.75569	53.2427	2.31518	6.32271	4.10527	11.0568	25.9494
17.8179	3.91475	8.11251	7.55486	53.236	4.80519	6.86197	2.48229	13.2459	25.9322
17.8295	4.73112	10.6994	7.07812	51.5828	6.52941	7.6334	3.86305	15.5312	25.8538
17.841	5.25376	10.3865	10.891	49.0459	7.28841	5.4901	6.16529	17.1185	26.8783
17.8526	6.99172	7.41213	11.883	47.0511	7.70214	5.44799	8.17614	16.5875	27.2294
17.8641	9.46333	8.42632	13.5769	46.7235	7.33703	3.80866	8.97394	14.9761	26.0119
17.8757	13.6176	10.0689	13.3389	47.1093	7.64327	3.01844	7.5338	13.881	25.2143
17.8873	14.2701	11.4808	13.155	46.3883	7.35782	2.7112	5.19577	11.1261	25.452
17.8988	14.7934	11.4381	14.3763	47.9162	6.58609	3.58475	2.33701	9.71831	26.2038
17.9104	15.6229	9.75705	14.2599	46.5151	6.43617	6.03782	3.36056	6.60232	25.8579
17.9219	18.0712	11.3988	14.2236	43.6689	5.86325	8.62688	4.61254	4.60331	26.3653
17.9335	19.9426	11.207	14.4151	42.1494	5.38259	10.3485	4.89197	1.91421	26.5214
17.9451	22.226	12.1915	12.8268	38.8487	4.06311	10.676	3.97658	1.9028	30.7028
17.9566	22.3059	14.4197	12.3531	40.7018	4.40865	10.7446	3.88437	2.97073	34.7927
17.9682	21.6906	16.858	13.7776	42.6399	5.13831	10.0581	6.42628	4.45681	38.1444
17.9798	19.5298	18.3118	14.7148	43.9921	6.67062	10.8659	5.42006	7.67438	38.7174
17.9913	17.7061	23.1236	16.7756	44.1216	7.65994	11.4631	6.54041	11.4251	40.4588
18.0029	15.5297	25.7215	16.4401	43.2395	8.87965	11.6904	4.504	14.7983	41.826
18.0145	12.1015	23.5478	16.0237	42.9729	11.8428	12.8474	3.78971	15.4718	43.7618
18.026	10.6933	18.6186	17.0626	41.3931	13.6348	13.057	3.29534	17.2816	45.2257
18.0376	10.0219	15.6957	16.3321	37.5535	16.3	12.6684	2.66212	17.786	46.4505
18.0491	10.9339	16.7255	16.1767	34.0764	14.5811	11.4116	2.00879	18.3814	46.8098
18.0607	12.2463	18.4488	15.4306	32.84	13.5128	11.3568	0.62768	15.7945	47.186
18.0723	12.4151	20.4139	16.2471	32.9302	11.2467	13.8642	2.90167	12.013	45.2985
18.0838	10.4865	16.3477	17.7367	30.4582	11.1112	15.4237	5.27274	11.4257	43.6634
18.0954	7.80048	15.1943	20.9439	28.3467	9.66714	19.9353	5.87452	10.8417	41.8718
18.107	4.62218	13.9655	22.3489	25.7138	9.7908	21.8394	4.18289	12.9147	36.9099
18.1185	3.79112	16.6791	21.9258	22.5269	9.17949	23.9787	1.66083	15.3291	32.3756
18.1301	4.4823	16.2199	20.0231	17.7864	9.78421	27.3669	4.32938	16.2307	25.1986
18.1416	4.55865	17.9378	15.3942	13.455	9.04215	29.9993	6.03896	19.607	21.3724
18.1532	3.9278	20.217	10.5377	10.8561	7.96087	30.8698	11.1885	22.0963	17.6937
18.1648	3.42921	21.2762	7.31206	7.46201	6.97658	31.8495	15.2601	22.94	11.2142
18.1763	3.4424	19.5176	4.9562	7.45564	6.11213	31.5854	17.3778	27.0987	6.56712
18.1879	3.0976	17.9931	4.40064	9.95638	5.80992	34.4635	20.4887	29.5323	5.43589
18.1994	4.76182	16.639	3.96559	11.6658	4.66002	36.4427	20.6528	35.5964	4.03163
18.211	6.15852	15.0068	2.12627	12.0731	3.33563	40.4338	22.4537	37.734	4.59424
18.2226	8.49529	15.9332	1.65696	10.3968	1.23708	43.2287	25.5525	42.5437	4.59604
18.2341	8.75069	13.846	0.80634	11.9694	-1.23377	46.5968	30.8742	43.1511	4.7125
18.2457	9.37859	13.0687	1.72492	11.7016	0.03561	48.3909	34.6117	46.0547	5.77802
18.2573	9.63343	13.5276	1.6548	12.172	0.1992	49.8109	34.5532	48.1873	3.25883
18.2688	10.263	14.957	3.48746	11.0514	0.9007	48.2334	35.0701	46.6687	2.65831
18.2804	11.5832	19.4488	2.72477	13.0707	1.82567	45.7901	33.338	46.0766	-0.16326
18.2919	11.4205	17.9056	5.3737	12.071	0.89144	41.9742	35.4489	43.1417	-0.86363
18.3035	11.2995	21.6278	6.24105	10.9263	0.88821	39.3333	36.9903	39.521	-0.53782
18.3151	8.75929	24.3247	8.58138	12.1919	0.46238	38.1531	37.3829	39.1648	-0.10967
18.3266	7.46942	21.2993	6.68049	12.6394	1.04482	39.549	37.6558	37.4968	-0.95472
18.3382	6.50923	18.8905	3.47458	13.7617	4.55111	45.5343	40.3023	35.777	-1.13206
18.3498	6.44485	13.0383	0.59104	13.8708	5.878	50.2381	41.4274	38.0302	-4.02574
18.3613	5.17441	10.0527	-1.47242	14.718	8.08137	53.5643	42.762	41.1098	-6.22731
18.3729	3.32481	2.61875	-1.6421	12.9869	9.36997	56.1769	44.6861	45.6157	-7.66133
18.3845	2.25852	5.53017	-1.28283	12.8754	9.05083	58.87	47.6043	47.7833	-7.65616
18.396	-0.07773	12.2449	-3.00107	13.7482	10.4879	60.4256	51.0552	47.6075	-6.3866
18.4076	-0.75408	17.6041	-4.80983	14.8297	10.0269	56.9682	53.1755	47.6673	-5.77766
18.4191	-0.90611	22.7038	-3.99795	16.2371	10.9484	50.6106	55.27	45.5695	-4.98068
18.4307	-0.42352	24.5358	-2.02492	18.5447	11.8868	44.5051	57.6214	41.9899	-0.58326
18.4423	-0.4192	24.2472	0.84969	18.2718	12.3102	36.6663	60.8015	41.6425	2.90389
18.4538	-0.01307	24.4439	3.39518	16.0585	10.9662	28.62	60.1645	36.5964	9.47986
18.4654	2.1212	22.0955	5.47578	12.4121	8.73013	20.5338	56.8014	30.0375	12.1772
18.4769	4.27164	24.6094	6.32221	10.3244	5.88721	15.8836	50.0957	22.4537	15.5936
18.4885	5.79316	20.3366	7.86905	8.33705	3.34112	9.86151	42.5358	15.2365	19.1103
18.5001	5.93496	21.9562	8.38145	7.85991	1.36166	7.08715	34.5012	11.8112	21.8294
18.5116	4.43112	23.1458	12.317	9.88367	-0.00695	6.10803	27.6562	9.01622	25.4387
18.5232	3.23081	24.2569	14.0149	11.7728	-0.54782	5.30273	19.6108	8.30267	29.6632
18.5348	2.51611	24.1093	16.4017	14.0562	-0.28377	5.38921	13.781	10.6495	33.9996
18.5463	2.58434	20.507	17.675	13.5181	0.39395	4.93453	8.29265	10.27	36.3866
18.5579	1.95305	16.6974	19.0059	12.3786	1.20456	5.21035	7.69091	9.46249	36.9364
18.5694	2.55288	9.36306	19.2944	8.59297	1.86072	4.56061	7.68917	7.27759	38.3535
18.581	4.39821	1.93423	18.5462	6.40254	1.97622	3.83266	7.21668	7.09717	37.9716
18.5926	5.7471	-0.21469	16.26	5.60729	2.41799	3.01763	6.29204	6.50134	38.9562
18.6041	6.48479	1.05981	13.8	4.88171	2.32057	2.68384	7.91312	5.34104	38.2357
18.6157	7.86571	1.36023	12.6663	3.87611	2.63675	2.68791	11.0214	6.79485	37.2243
18.6273	8.1484	1.29337	11.5363	3.95709	3.34934	2.24951	10.9858	8.09958	36.0561
18.6388	6.68497	-0.79511	10.6984	5.68244	4.10164	3.52582	9.7533	8.98197	36.3441
18.6504	4.51647	1.22066	8.91112	8.29501	5.12512	4.36762	8.01871	9.10865	36.3931
18.6619	3.01479	-0.82668	6.71689	10.833	5.56387	5.21285	9.36492	11.3051	37.7243
18.6735	4.90143	1.11299	7.28965	13.179	5.09568	4.32758	10.4976	13.9987	36.4299
18.6851	4.71993	3.49988	8.85221	12.0097	4.23868	2.20273	11.3097	13.3038	36.5522
18.6966	7.20599	7.28101	11.0463	10.2165	5.23485	0.60439	10.495	13.5669	35.5296
18.7082	8.19932	12.1398	12.0652	8.81508	4.86783	-0.48018	8.80306	11.4042	33.7035
18.7198	6.97519	13.3534	13.0575	8.22432	5.61701	-0.38011	9.96011	11.7038	31.3374
18.7313	5.79863	12.9572	14.384	7.63193	4.11293	-1.09469	8.33862	9.58811	30.4335
18.7429	4.09216	10.502	14.8314	8.34694	4.30925	-0.88249	8.15771	8.17372	29.657
18.7544	2.49926	11.7309	15.3382	7.49653	2.85184	0.90271	7.70222	8.95046	28.8152
18.766	2.37143	11.115	13.9764	9.21864	1.97846	2.90422	6.69301	12.1206	28.518
18.7776	3.58118	13.6355	12.1832	7.6695	1.40943	3.63765	3.88242	13.2337	28.8736
18.7891	6.67341	15.8556	9.48161	7.60963	0.67303	4.21848	4.64171	11.466	28.439
18.8007	10.6574	16.1687	8.83585	5.11009	0.82023	5.6047	4.22839	7.63633	28.9891
18.8123	14.0773	18.2647	8.48438	3.56422	0.70645	5.24287	6.57719	6.89871	28.9026
18.8238	16.585	17.082	8.98235	4.63003	3.22667	5.75775	5.3001	5.79853	28.393
18.8354	16.6231	15.019	9.48135	5.76364	4.67896	5.59124	7.2032	7.15131	27.2586
18.8469	18.2062	13.5412	10.6391	9.4888	6.14922	6.04659	7.9893	7.03524	25.8355
18.8585	16.3547	16.6911	11.8679	10.1142	6.27041	5.79351	6.83609	7.09703	25.2963
18.8701	15.5971	19.2374	12.702	10.5728	6.34764	4.76927	9.80671	7.63728	23.2049
18.8816	13.6437	18.0505	12.824	8.4545	4.84646	4.15238	10.8254	8.63219	21.3397
18.8932	11.5175	12.8017	10.8063	8.77758	4.3433	4.34718	14.6785	7.69835	19.2412
18.9048	8.3575	9.72699	9.68596	7.89031	3.56963	4.37397	19.052	7.32266	18.9387
18.9163	6.5958	11.357	9.39721	7.23279	2.64143	5.53626	23.7569	5.60025	18.6343
18.9279	5.94125	12.1694	8.27725	5.30691	3.57623	5.39565	28.7541	6.17434	20.7903
18.9394	3.62276	8.91836	6.2033	2.59991	2.59585	5.99075	26.4933	6.54282	23.8746
18.951	2.43178	5.95378	5.1263	-0.22953	3.06667	5.02379	25.4681	6.14485	26.8629
18.9626	0.76935	6.2725	4.23794	0.22382	2.03803	3.33003	14.7905	5.90272	26.5609
18.9741	-0.18342	8.74833	3.48868	1.00417	1.33642	2.43493	12.0616	5.99989	27.5334
18.9857	-0.72832	9.12834	3.73573	1.4167	0.88058	1.08126	8.82619	4.44639	26.6559
18.9973	-0.04507	10.0815	4.85289	2.01442	0.01097	0.35625	6.86101	4.79973	23.9981
19.0088	1.13316	7.50994	6.53722	1.97609	1.16377	0.45921	4.84276	-0.23951	21.3335
19.0204	1.01899	4.73278	6.70256	2.34375	-0.0752	1.12338	4.63436	0.37795	18.862
19.0319	1.18667	4.42349	5.84578	2.0772	0.89695	1.24143	5.94544	0.53343	18.1141
19.0435	1.69624	5.20029	5.39977	1.19216	1.03231	0.73509	6.83813	-0.14071	15.6755
19.0551	3.11316	3.89017	4.85503	1.44923	1.47913	0.08249	4.59456	-0.69741	16.0659
19.0666	5.03535	3.3072	4.6635	1.00551	1.33913	1.13775	3.55762	0.90873	15.5442
19.0782	6.99629	3.52646	3.1233	1.98052	1.21404	1.85872	1.28408	2.14883	16.4902
19.0898	9.8073	5.81571	2.85238	2.93423	0.72306	1.93181	-0.60902	2.0797	16.8483
19.1013	10.0707	4.37005	0.872	3.18246	0.61908	1.00777	-0.84594	3.568	18.8074
19.1129	10.1713	7.59514	-0.47578	3.00054	0.53216	0.85623	-1.45098	3.18915	17.7913
19.1244	9.55844	5.84271	0.50559	2.59495	1.90783	2.61674	0.60157	4.01122	16.1332
19.136	10.2709	3.47478	0.52488	2.61726	3.14864	4.72446	-0.25899	3.66342	15.2846
19.1476	11.6784	2.71881	1.971	3.67143	5.62416	6.21933	0.31334	3.81857	14.7362
19.1591	13.4941	6.1804	5.10934	4.8153	5.56638	6.22768	0.15312	4.51799	16.5831
19.1707	14.956	12.4887	6.23899	7.96584	6.01932	6.9081	1.53139	4.60368	16.8595
19.1823	15.8074	16.752	8.06525	10.2644	5.31186	7.84885	3.37839	4.50395	17.0276
19.1938	14.9026	16.4875	10.8179	12.3854	5.45081	8.66872	6.75178	3.83502	17.1017
19.2054	15.3003	17.3138	15.5537	13.324	5.95615	9.62955	11.2185	5.65978	18.6762
19.2169	17.4328	17.9898	18.9776	14.5108	6.9684	10.1524	15.8799	8.06583	19.9196
19.2285	21.6296	19.9513	21.1976	16.6252	8.32962	11.3001	19.1996	10.6972	22.0507
19.2401	26.3481	20.0777	24.7077	17.6107	10.261	11.9757	20.5374	11.8282	24.4087
19.2516	30.9249	21.8186	30.1233	19.2875	12.5169	15.4646	22.3728	17.1442	30.2859
19.2632	35.8502	21.4285	34.9455	24.2114	17.7337	21.0456	27.3571	25.0062	35.0083
19.2748	38.2138	23.4223	40.7527	28.058	21.8154	27.8681	32.608	34.0623	40.6932
19.2863	40.1937	27.1283	45.3454	35.2879	27.5029	33.204	39.4207	41.359	49.5352
19.2979	42.7875	29.1482	50.0211	37.9131	30.86	38.6634	47.7017	48.4534	59.2067
19.3094	46.4714	31.1941	56.4664	41.8668	35.8086	41.8467	56.0875	55.7713	68.5019
19.321	53.524	34.5291	62.9849	44.4794	39.6744	46.3406	64.9055	63.9081	76.7511
19.3326	60.9062	39.9146	70.5975	48.8101	44.8	50.5605	74.3278	69.4479	81.372
19.3441	69.2043	41.711	78.7084	55.4869	48.9578	54.2889	78.5624	76.659	83.8937
19.3557	79.8085	41.8376	82.8972	60.3633	53.9079	58.303	80.7018	80.2344	82.8819
19.3673	91.7707	44.6554	87.8418	64.8879	57.2038	62.0626	82.0992	82.2137	87.1048
19.3788	106.134	42.8204	90.7215	68.1195	60.8732	66.6826	83.618	84.4868	92.7814
19.3904	121.546	50.8261	94.9934	73.6547	65.8094	72.4457	87.3261	87.4727	99.9036
19.4019	139.148	55.1922	101.871	81.0547	69.9082	78.6298	92.8882	91.6419	110.543
19.4135	159.439	68.969	110.332	90.8579	75.0395	87.3634	102.618	96.3117	123.27
19.4251	180.619	78.5703	120.084	101.328	81.0008	95.4062	113.152	105.175	138.791
19.4366	202.62	90.9326	133.373	112.639	88.8119	106.125	125.398	117.132	154.217
19.4482	224.559	99.903	150.687	127.46	97.8884	118.448	143.022	131.476	171.197
19.4598	247.865	118.568	170.145	145.661	107.159	133.59	162.798	149.69	191.602
19.4713	270.62	138.075	195.142	167.744	120.664	151.023	187.293	169.97	214.468
19.4829	292.451	165.489	227.439	195.154	138.405	171.493	215.618	188.664	249.666
19.4944	311.166	199.016	269.705	231.249	160.198	199.377	254.718	210.832	297.354
19.506	324.226	241.597	324.802	274.748	186.162	228.738	296.208	239.296	361.88
19.5176	330.21	295.083	398.16	331.023	217.744	269.12	351.334	276.705	453.004
19.5291	327.194	348.126	493.153	403.532	256.251	318.675	419.201	323.436	579.18
19.5407	313.011	398.117	622.023	489.763	305.64	379.738	497.714	382.404	738.791
19.5523	291.03	437.177	785.065	594.265	368.886	462.318	582.613	452.778	926.208
19.5638	261.608	455.729	979.786	703.877	444.026	559.015	658.971	534.993	1114
19.5754	226.37	458.655	1189.42	802.511	525.12	665.957	709.615	607.533	1247.06
19.5869	190.548	437.104	1387.59	874.473	600.387	765.738	717.947	654.036	1286.65
19.5985	157.364	403.764	1541.59	899.967	656.634	834.542	682.119	648.922	1216.13
19.6101	130.016	353.884	1628.17	875.903	682.56	845.968	595.771	590.212	1050.91
19.6216	108.36	299.589	1616.57	800.423	667.344	798.355	493.307	485.374	846.263
19.6332	89.8655	244.807	1510.94	693.603	611.574	698.048	379.87	372.595	639.372
19.6448	75.8383	200.956	1334.74	570.242	525.813	566.732	283.435	271.578	465.097
19.6563	62.9667	159.713	1110.75	453.622	433.706	439.764	211.594	194.909	334.951
19.6679	50.3472	127.346	884.889	351.102	340.593	324.971	157.965	142.799	243.316
19.6794	41.9681	103.98	679.401	269.739	262.965	238.814	125.457	106.784	180.216
19.691	33.3838	86.5256	510.392	205.598	200.903	178.67	102.247	82.769	137.444
19.7026	28.3675	76.9791	382.686	156.418	152.607	136.979	83.5946	66.7803	108.197
19.7141	22.6517	65.8404	290.058	121.531	117.986	109.861	70.8442	55.348	88.3551
19.7257	20.766	57.946	223.776	97.0984	92.6606	89.3748	58.9062	47.3097	75.3829
19.7372	18.6205	47.5614	177.763	80.6193	74.873	74.7472	50.7818	40.488	64.8431
19.7488	16.5653	41.5539	144.476	68.336	61.6842	63.3849	42.541	35.5548	56.1922
19.7604	16.7027	33.8341	118.993	60.1756	51.5935	55.4612	37.3428	31.2531	48.5495
19.7719	15.06	29.6394	100.478	53.3948	43.2967	47.9443	34.995	28.8974	42.5048
19.7835	14.1922	24.9614	85.0593	47.941	37.4463	41.4329	31.0777	28.6201	36.2092
19.7951	11.6041	25.0796	74.9187	43.1029	33.4602	35.2748	28.3544	27.4814	30.3212
19.8066	10.448	21.8127	66.7524	38.6859	29.7428	31.2286	25.9385	27.3454	26.0714
19.8182	8.78782	25.9627	62.255	34.7555	26.6041	27.8037	25.7542	25.5847	24.7246
19.8298	7.90048	29.2108	57.8508	33.2899	24.0241	26.7751	25.8465	26.0272	23.5903
19.8413	8.66814	32.6313	53.7081	32.6072	22.8317	27.5541	25.5688	23.2907	23.8753
19.8529	9.68976	35.5864	49.7051	32.0881	22.9699	26.4323	23.981	22.6924	22.3428
19.8644	8.57091	30.6337	46.0689	28.6042	22.1351	26.8697	20.5379	21.8762	20.7177
19.876	9.54751	28.4893	44.335	26.2274	20.8739	25.8431	15.1402	20.169	18.4311
19.8876	10.3381	22.8627	43.4084	24.4373	18.5352	26.2243	12.6548	19.3017	16.4494
19.8991	12.4241	26.4081	42.2237	21.2565	16.3171	25.8115	12.7625	16.8957	13.379
19.9107	13.2371	27.0343	40.7539	19.1624	15.7256	26.4407	15.1489	15.671	11.6024
19.9222	12.8873	28.2084	39.5233	17.2672	15.295	26.183	15.0205	13.4378	10.2253
19.9338	12.0009	28.2968	37.8535	18.0522	16.9459	25.7203	14.2826	13.92	12.1113
19.9454	11.0282	28.9559	34.4617	18.9497	18.1912	25.9032	13.7168	14.8932	13.5896
19.9569	10.463	32.0199	32.5002	19.0807	20.0847	24.9303	13.384	14.8141	14.3708
19.9685	9.34203	29.4064	30.8379	19.031	20.5857	23.9315	13.6436	14.2541	15.4635
19.9801	10.447	29.8965	31.9875	19.583	20.0125	23.2347	14.3235	9.99674	16.0538
19.9916	12.7687	24.2079	31.1648	22.2498	20.0062	23.2012	15.1349	11.1918	15.9153
20.0032	11.6722	24.0354	32.034	22.2548	18.94	22.8149	14.1533	11.782	15.7068
20.0147	11.628	21.7118	30.1949	23.8737	18.8807	23.3235	13.9469	14.4549	16.3012
20.0263	10.6458	19.9338	29.1306	25.223	18.7446	23.0198	12.3286	16.9293	17.7649
20.0379	11.1479	14.57	29.1287	24.2928	19.3404	23.8514	12.3043	18.1295	17.9284
20.0494	11.6028	11.0142	27.8639	23.8708	21.2833	24.262	11.7645	19.167	16.6192
20.061	11.4212	11.6053	27.1902	19.6704	20.0064	25.5353	11.7122	19.6446	17.5831
20.0726	11.8166	9.75812	26.9181	17.8901	18.8837	24.1054	9.25144	20.8416	17.2718
20.0841	11.2962	9.16951	26.1386	15.4618	17.4325	23.0958	10.9003	18.6747	19.1098
20.0957	10.1636	10.4898	26.5165	16.0254	15.1622	20.312	10.6732	18.9747	18.4258
20.1073	9.20219	11.833	26.5706	15.8039	13.6562	19.1458	13.0345	17.4506	17.2608
20.1188	7.9081	10.2875	27.0607	17.0848	14.2155	17.8079	13.3318	19.1787	16.5261
20.1304	9.535	8.92389	25.8231	19.0715	14.8735	18.4769	14.8471	19.658	13.0044
20.1419	9.73715	8.3673	24.8418	18.7321	16.1649	17.8322	13.8257	19.823	12.1491
20.1535	9.07506	10.0263	21.9687	16.3149	16.179	17.8867	13.8512	18.26	11.9084
20.1651	7.49768	10.1004	23.2233	13.7682	16.7023	16.1441	14.8251	18.0785	12.2704
20.1766	7.3395	17.0802	22.7032	13.6609	17.2862	17.8444	14.7312	18.2179	11.2592
20.1882	7.89078	21.5176	23.2283	13.3158	17.5587	16.9661	13.9957	19.9698	11.1695
20.1998	8.42034	26.1172	21.5564	13.4675	16.7032	15.778	11.792	18.8371	13.7834
20.2113	6.48631	27.3922	22.3872	13.4569	15.3997	15.0088	12.006	17.5158	14.7633
20.2229	6.92855	26.1779	22.2602	16.6367	15.553	15.0227	8.25572	17.3839	16.2306
20.2344	5.47758	22.7935	19.5738	17.8068	14.0642	14.1982	8.22055	16.2002	16.068
20.246	5.77406	18.1797	16.6997	17.0172	12.2461	13.0281	7.2082	13.9351	15.9883
20.2576	5.10736	14.752	13.7355	15.2815	10.7457	11.6494	7.87091	11.9835	15.4069
20.2691	5.95753	9.86202	12.7951	14.6632	10.511	10.7424	9.74371	11.2499	14.062
20.2807	7.88957	5.28649	12.0668	14.3424	9.79249	7.2375	10.3611	9.00966	14.2256
20.2922	8.74392	6.16905	11.2925	13.7061	9.94323	5.49252	11.8945	7.35732	14.9758
20.3038	9.66054	6.47155	10.6796	14.7666	8.466	5.10683	12.1038	8.49657	15.2629
20.3154	8.99965	7.22489	10.7698	15.471	7.9535	6.91758	10.1872	7.1589	15.494
20.3269	8.21837	8.71746	13.1475	15.5694	6.53058	8.07587	6.99984	8.15331	14.7782
20.3385	6.63788	11.1992	14.8558	15.296	6.8721	8.56411	4.93239	9.15349	13.8864
20.3501	5.5786	16.7723	16.7105	14.9071	7.79246	9.145	2.75253	10.5144	11.619
20.3616	4.95814	17.6328	18.1777	14.7354	8.92857	7.16373	2.49085	11.8486	11.6638
20.3732	4.85891	15.3341	16.5595	13.8174	7.66497	5.8371	6.2512	9.64006	12.0107
20.3848	5.36478	13.6875	14.1128	13.3948	6.8002	4.58845	9.95285	8.30334	13.7918
20.3963	7.26789	10.4644	10.1273	11.4194	6.7669	5.64969	11.5956	6.63607	14.789
20.4079	8.52688	8.73872	8.35455	9.39979	6.30701	6.71274	13.0802	7.40716	14.0263
20.4194	10.4044	8.70978	7.84429	7.53537	6.60977	6.9143	12.3473	7.04369	11.5512
20.431	10.3138	11.0304	8.73188	5.1948	7.6148	7.93065	11.2478	7.51867	7.55034
20.4426	9.38236	10.3826	7.12334	2.86055	5.30436	5.98053	5.94235	8.93106	7.86738
20.4541	9.10087	8.24114	4.62078	2.47213	3.7487	4.88403	3.51407	7.75431	7.86668
20.4657	8.12551	2.50801	1.82044	4.30646	1.6204	4.23831	3.36308	5.13594	9.55032
20.4773	9.2238	-0.16518	1.43039	8.33869	2.78157	4.2985	4.90542	3.2681	7.98753
20.4888	10.4166	2.30772	0.49317	11.6041	2.99859	4.37051	5.53562	3.78752	8.14646
20.5004	13.0255	6.37958	-0.02291	13.5636	4.22582	3.90431	6.01247	2.93327	7.15565
20.5119	15.6504	11.994	1.85487	13.9225	4.14668	5.61523	5.05105	4.90342	6.53942
20.5235	17.5786	17.8713	2.57822	11.88	4.51981	7.09092	3.94505	5.47256	7.12697
20.5351	19.3835	20.9318	4.63205	10.3664	5.56545	8.41903	4.31723	7.66201	7.80787
20.5466	21.0685	23.4411	3.15849	7.60111	5.50889	9.20088	5.65292	8.45088	9.23994
20.5582	21.9466	20.722	3.90175	6.32633	7.79441	8.98531	6.71306	8.67968	11.1174
20.5697	24.8556	19.5504	5.60061	4.58761	7.56862	7.53062	6.84697	9.2103	11.134
20.5813	24.5452	16.7741	7.95338	5.8753	6.7719	5.74428	6.76065	9.80107	12.2434
20.5929	25.6521	14.2281	9.88537	6.63335	5.37876	3.8028	7.1342	11.5419	13.2173
20.6044	26.1047	14.8856	11.8512	7.74129	5.34588	3.26795	6.87185	11.275	16.6031
20.616	26.9053	15.1253	11.7298	9.16845	6.21287	4.38583	8.07338	11.0282	17.377
20.6276	26.7047	17.126	12.6599	9.5595	6.68521	6.53094	8.0446	13.0521	20.63
20.6391	28.2666	15.6939	13.6107	11.105	6.57462	9.12416	8.94754	11.2927	22.5349
20.6507	31.2075	18.1148	13.9431	13.7557	5.48075	10.4436	8.494	13.0513	23.8368
20.6623	33.9398	18.6211	14.0672	15.5444	4.51103	9.90055	9.75835	13.0735	23.9236
20.6738	36.5891	18.5436	15.6906	15.6217	3.9039	11.1213	13.7539	15.5906	25.616
20.6854	42.0861	12.6438	17.0589	15.1913	5.48729	12.25	15.8355	17.244	28.1739
20.6969	47.9418	8.5365	18.8923	16.0443	6.46396	13.4282	17.6447	22.649	28.4424
20.7085	54.9693	4.13348	20.3947	13.9968	7.44827	14.3441	18.8167	25.8416	29.2259
20.7201	61.4784	1.63234	23.4829	13.9467	7.91351	13.1531	19.6125	26.3962	29.1916
20.7316	68.8007	6.81541	26.806	14.8878	9.42908	11.7663	21.1511	21.4358	27.9545
20.7432	79.9363	13.7957	28.7939	15.7925	10.0302	10.0496	25.2536	16.7247	25.8475
20.7548	92.5956	19.5643	30.2095	15.5489	11.291	9.16942	26.9885	13.7102	29.2369
20.7663	109.579	23.3884	32.2189	16.8051	14.2231	10.2244	29.5926	16.8873	33.1578
20.7779	130.353	23.4871	34.3397	18.8478	18.3213	11.289	30.9263	19.724	37.9836
20.7894	158.76	24.7852	38.9447	21.9822	21.7652	11.5785	34.3161	25.6732	44.2769
20.801	199.594	28.2908	41.7185	23.9155	25.0992	11.9514	36.505	26.9863	52.391
20.8126	254.354	30.9812	49.0742	27.2018	29.4827	14.6482	41.9549	30.079	59.4383
20.8241	327.503	33.8714	55.159	28.8648	34.3012	18.6676	48.499	33.9685	64.9082
20.8357	419.18	39.612	63.3674	34.8653	39.4527	19.8283	60.1701	39.108	73.6596
20.8472	527.149	45.1482	71.6911	39.237	41.9159	22.7449	74.2514	46.8961	82.8051
20.8588	648.721	55.499	83.7164	46.9313	46.5514	25.5051	91.1765	52.3091	95.8749
20.8704	771.356	60.3532	99.2976	55.4646	53.6745	32.0697	123.111	64.58	115.673
20.8819	885.815	72.2497	119.045	68.3551	63.8484	38.4132	152.562	77.3455	146.537
20.8935	978.311	85.8106	145.467	84.2482	80.2673	49.1879	221.404	98.3888	194.118
20.9051	1027.99	112.855	178.703	105.291	98.2304	58.9594	290.422	123.148	257.587
20.9166	1029.23	155.332	222.896	133.744	126.213	73.1894	354.461	152.946	377.335
20.9282	986.124	205.495	293.894	163.585	174.868	87.1709	436.708	212.82	511.798
20.9398	904.633	262.85	397.443	199.48	212.826	105.02	451.912	241.116	760.123
20.9513	808.847	322.607	547.019	230.405	330.234	128.071	460.622	274.316	1049.41
20.9629	700.216	369.762	757.982	261.883	417.149	141.174	379.668	277.785	1393.3
20.9744	588.545	393.055	1052.13	285.193	516.289	154.377	337.822	285.838	1738.38
20.986	480.764	380.017	1405.97	308.879	663.495	153.517	257.251	256.37	1827.49
20.9976	387.783	344.858	1810.27	320.02	710.773	148.828	204.849	243.244	1736.27
21.0091	310.836	290.072	2152.6	342.132	750.356	127.418	165.096	225.854	1455.6
21.0207	246.565	229.669	2411.18	325.86	705.063	113.617	129.284	193.473	1205.92
21.0323	197.772	179.305	2474.35	322.278	684.484	96.2123	107.366	163.556	955.39
21.0438	160.08	136.236	2371.24	277.129	641.612	80.7689	86.3273	131.4	653.559
21.0554	128.26	102.042	2089.36	228.459	569.109	68.9767	70.8565	105.037	403.551
21.0669	105.092	82.6776	1671.01	171.923	442.045	58.3486	60.2205	86.2942	210.227
21.0785	88.2942	65.7223	1195.32	105.61	239.63	50.9037	52.4745	68.5667	157.571
21.0901	73.9106	56.1757	781.117	82.2182	191.59	42.1658	46.1103	59.2835	124.679
21.1016	61.6614	43.3299	495.263	58.79	129.836	35.4813	39.9354	52.794	104.177
21.1132	52.6695	36.9912	335.182	47.4862	103.598	30.6018	35.2564	48.8192	87.1246
21.1247	46.1696	28.4932	243.56	39.4476	82.7276	26.6012	31.9755	45.889	74.5948
21.1363	41.7974	21.2336	181.45	33.368	64.8388	22.9501	28.6407	40.5997	62.8528
21.1479	35.2935	22.6924	141.027	30.0568	54.9912	17.9716	24.6385	36.5225	52.6578
21.1594	32.277	22.0364	111.304	28.8194	44.7723	15.1032	23.847	30.452	43.9828
21.171	26.393	22.1927	90.4077	26.4353	40.1876	14.1469	23.7915	25.7268	37.2914
21.1826	21.0729	18.2593	72.853	24.7629	36.0238	13.4907	26.4811	20.7374	31.8568
21.1941	17.4137	18.9023	61.1579	21.6285	31.4418	11.3288	27.6704	20.1485	27.706
21.2057	14.7355	16.4916	53.0619	19.047	27.6243	9.93563	23.01	21.2	24.8334
21.2172	13.4926	18.1553	45.4628	18.2903	23.5262	8.7026	20.0479	20.9541	24.4259
21.2288	12.7377	18.3381	39.5123	17.2927	21.1023	8.20087	19.1311	19.2032	21.7416
21.2404	12.1812	18.1197	33.227	15.7448	19.5144	8.63195	18.7441	18.6352	17.9303
21.2519	11.3849	11.0967	30.9859	13.5958	18.5929	8.47471	17.6048	16.4881	14.3625
21.2635	9.19561	11.0977	27.2124	11.1451	16.7985	7.06787	15.995	15.6837	11.5617
21.2751	7.10723	8.33688	23.8965	9.2177	14.0735	5.22915	15.2519	12.4407	9.68147
21.2866	4.53509	7.96642	21.3471	8.28566	11.547	5.22136	11.5564	10.4824	9.49564
21.2982	4.38379	7.99114	18.2972	7.65631	10.4988	4.8161	8.39382	8.30159	10.0274
21.3098	3.78326	4.88345	15.9496	5.8114	8.06835	4.52665	6.60413	10.6778	12.124
21.3213	3.06267	4.38072	12.2462	4.48752	7.09429	3.39099	4.52472	11.708	12.6425
21.3329	1.21037	5.96361	11.7772	2.73379	4.95121	1.8206	3.36607	10.9322	13.9816
21.3444	4.47839	6.64292	9.64844	3.99874	5.78743	2.20235	3.66607	10.0929	13.0247
21.356	7.27843	7.07285	8.46047	1.85981	5.24116	1.70016	4.19869	10.3041	12.0392
21.3676	9.61424	7.52443	6.58528	2.38907	4.53552	1.18749	2.33285	7.77294	9.12925
21.3791	10.5245	5.55421	5.59603	2.09317	4.16458	-0.80576	1.09889	7.12824	7.67122
21.3907	12.0625	2.95602	5.96629	4.02077	4.32394	-0.79089	2.4822	5.46334	4.80578
21.4022	11.236	3.31587	5.28733	4.38507	5.66971	-0.63666	4.77188	9.55119	3.87797
21.4138	9.75059	2.94411	4.63772	3.83336	5.23822	1.57165	4.39645	8.48988	1.57467
21.4254	8.57227	7.39769	3.90659	1.5818	3.16428	1.08641	4.49708	9.80859	1.07491
21.4369	7.92798	10.1374	2.44597	-0.6222	0.50788	0.5694	4.98275	8.34548	2.36174
21.4485	6.21653	13.596	1.89353	-0.71336	-1.07134	0.48591	5.23119	8.16113	3.1826
21.4601	5.12681	16.9327	0.43287	0.93271	0.1134	0.23603	4.25466	9.68698	3.99638
21.4716	6.19509	16.9721	0.62063	4.7446	0.18066	1.08825	3.13913	8.60927	0.39038
21.4832	5.87127	12.1432	-0.13595	5.33986	0.356	1.43146	3.05433	9.18577	-1.18329
21.4947	6.20165	8.86266	0.33455	5.38149	-0.73966	3.28687	3.96833	5.71543	-2.07163
21.5063	4.76797	11.3431	1.45842	4.88209	-1.02455	2.86637	1.95585	-0.14807	-0.19092
21.5179	5.21984	13.6419	2.37242	5.02516	1.22889	4.00954	2.94347	-1.85476	2.00275
21.5294	4.62338	11.2527	1.91498	6.45078	2.47609	6.29206	1.78178	-1.13228	5.07969
21.541	6.99881	8.68	3.38451	6.65497	3.24927	7.13434	1.88221	1.17736	8.21473
21.5526	9.47575	4.18571	3.69268	8.51954	4.02949	7.75465	1.45204	1.3324	8.89103
21.5641	12.2627	5.54861	2.70823	8.8496	3.67533	5.88299	2.0748	0.41894	9.77466
21.5757	13.0239	5.91918	4.0743	8.00258	2.28183	3.71593	2.01858	2.72808	9.05855
21.5873	14.0621	10.4395	3.06003	8.9882	3.01498	2.51887	3.37614	1.63019	8.78403
21.5988	16.363	12.3648	5.2539	9.53646	2.95162	0.734	2.29912	4.18279	7.06448
21.6104	17.5822	14.1791	3.26002	12.1517	4.33063	1.85283	2.49943	2.66282	5.33261
21.6219	18.3488	13.7345	4.16834	16.0382	3.31568	1.38201	1.78078	2.64131	6.90374
21.6335	17.942	13.5409	2.07274	15.7276	3.81622	2.74617	2.63607	1.81332	9.31682
21.6451	19.78	8.01552	-0.25664	20.4157	4.01186	3.65877	2.28721	3.0619	13.1845
21.6566	19.1948	6.88381	-1.65852	19.611	5.00623	3.30665	4.46417	2.62003	15.1148
21.6682	20.5135	4.25784	-1.61813	18.8012	3.51733	2.66918	5.88616	0.95378	15.5959
21.6797	19.1971	1.66597	-0.13386	13.8796	3.00774	2.95347	7.59097	-1.10668	12.9876
21.6913	16.9641	-1.46617	0.92727	14.0381	2.36176	2.77194	7.36179	0.86653	11.9404
21.7029	16.5351	-4.23321	3.47654	12.6937	3.34819	1.31661	5.52155	1.30864	10.1164
21.7144	18.3554	0.56171	3.92768	11.4419	2.89513	0.90449	2.95792	2.79542	8.16277
21.726	17.8916	3.26061	3.83896	10.5674	2.28922	-0.42033	0.74699	3.14712	9.71556
21.7376	18.8109	6.80318	5.05039	10.3179	3.03962	-0.55762	-1.85226	5.84989	10.4918
21.7491	18.6528	7.57048	5.72132	10.506	6.17018	-0.28823	-2.19927	6.19559	12.5574
21.7607	18.4201	7.07031	6.72546	12.6211	8.95129	1.45048	-0.30144	3.82852	13.1173
21.7722	17.4483	12.8108	9.19433	12.032	10.115	2.05102	1.49569	3.57609	15.1229
21.7838	15.9133	15.7917	11.1618	14.402	10.4669	2.84143	-0.09263	4.35537	15.2059
21.7954	12.5109	17.7797	9.98744	13.8504	11.7449	4.52892	2.28606	6.73812	17.2972
21.8069	7.86386	17.8654	10.0293	15.0008	11.8108	5.66908	3.75665	6.40898	16.0492
21.8185	6.45921	18.9541	8.74319	13.7056	12.9522	5.38808	6.51315	5.78083	16.7746
21.8301	5.60934	15.5753	4.89145	14.1655	12.1684	4.81379	6.72244	6.78774	15.7077
21.8416	3.68028	7.34565	4.30141	12.1572	11.9261	3.63489	9.07144	6.81024	15.4224
21.8532	2.19408	4.20074	4.71253	10.6808	12.1798	3.56665	8.29856	6.85895	13.9938
21.8648	0.4272	4.85636	6.4824	9.99924	13.108	3.15103	9.47109	5.31811	14.0238
21.8763	1.5506	11.0407	5.3944	9.6459	14.94	2.17364	9.19217	3.78521	12.6761
21.8879	1.81974	16.7797	4.72948	9.13563	14.8827	2.85418	10.1551	1.42485	11.2024
21.8994	1.54621	18.0018	2.18409	8.7714	15.1399	3.58225	9.25393	1.68172	12.335
21.911	-1.48451	18.9202	0.75012	6.8742	11.4792	4.09367	11.9962	3.09544	12.0397
21.9226	-1.96595	19.5922	0.69237	6.08585	7.68502	2.44995	12.1048	2.13561	10.8424
21.9341	-1.3319	15.2862	0.63798	3.8465	5.07774	1.97356	12.5873	1.67564	7.94446
21.9457	0.63722	15.231	2.93574	3.18322	3.34017	3.4699	12.4372	1.14505	6.9071
21.9572	0.52519	12.9237	4.88512	3.29985	2.77179	4.02929	12.1494	2.67323	7.25847
21.9688	0.01762	13.1139	5.26558	1.48223	2.41354	4.60411	8.29622	4.68627	6.16905
21.9804	-0.78752	7.30962	4.41469	0.62901	3.24549	4.82689	4.52798	6.09061	9.21584
21.9919	0.72823	7.8537	3.52838	0.05681	2.73142	5.39051	2.11875	7.92647	10.1579
22.0035	0.62376	4.68032	4.85974	0.72434	3.58786	5.06934	3.69906	11.8163	8.41752
22.0151	0.69306	0.02672	4.72873	0.67428	4.89834	5.05381	4.2566	13.8289	6.06546
22.0266	0.20156	-0.3158	7.04809	0.67489	4.46307	3.48989	4.4893	13.1079	6.39698
22.0382	-0.18443	-0.17473	5.53914	3.11555	3.10783	4.00037	4.88879	12.402	8.85962
22.0497	-1.32619	4.21697	4.73765	2.41148	1.80104	3.10305	4.24504	9.7582	9.82232
22.0613	-0.88947	5.44704	4.56417	3.75769	1.42893	5.09356	1.95691	7.63922	10.34
22.0729	0.45928	10.8787	4.96607	3.50693	1.41376	5.39326	1.50069	7.7185	10.9233
22.0844	3.62316	13.8755	4.54552	4.73016	0.98051	7.80218	2.58067	6.00694	10.0672
22.096	3.92302	16.4003	2.86415	4.46761	0.84096	8.72239	4.98467	4.53536	8.87769
22.1076	5.97582	15.8184	4.31953	3.29367	1.54218	10.139	4.48367	2.15495	7.62039
22.1191	5.95983	16.2779	6.43765	1.57179	2.19514	11.9762	3.94167	3.19176	6.91758
22.1307	4.87799	10.5059	7.86654	-0.16564	3.07635	12.6007	3.87627	1.93396	8.04045
22.1423	3.33948	7.72916	8.80015	-1.92238	2.93978	13.2628	3.60046	2.82021	9.48698
22.1538	2.597	4.9201	8.56181	-1.72316	3.11231	12.643	3.59256	1.60019	9.69364
22.1654	2.02461	11.7882	7.12084	0.06837	3.86923	12.0648	4.17999	2.38539	10.112
22.1769	-0.47873	14.2412	6.33133	2.39133	4.57264	12.7632	4.54738	2.98357	11.395
22.1885	-1.49747	12.6444	5.15868	3.50025	5.8083	12.5674	4.17382	3.50997	14.695
22.2001	-0.83432	9.00214	5.20747	4.54663	6.27045	14.4078	4.17584	3.97663	14.8925
22.2116	1.28128	6.59434	6.3928	7.43926	9.16189	14.7756	2.774	4.02817	15.8951
22.2232	3.75732	11.6666	7.62735	6.41071	9.23886	16.1208	0.71672	5.32797	17.0672
22.2347	5.51595	10.5734	10.2559	4.35853	10.0289	13.8263	0.23094	5.19123	16.8078
22.2463	6.36409	13.0229	10.0368	2.8888	8.07013	12.6958	1.47695	5.64814	18.5526
22.2579	5.79571	12.0569	13.6962	2.83364	7.4873	13.8893	2.22494	4.82384	19.9622
22.2694	4.83817	12.9346	14.075	5.4119	6.63782	14.6421	1.96509	7.75815	19.026
22.281	2.69492	9.26436	16.5336	6.90737	6.18605	14.2048	0.94783	9.90226	17.1895
22.2926	1.52567	6.91664	14.6034	10.3314	6.56766	11.4236	-0.66794	11.4721	15.4495
22.3041	1.05974	9.03382	12.0396	12.6132	6.67451	10.4255	1.97862	10.475	15.382
22.3157	1.31478	14.6945	8.79264	11.9574	4.60853	10.2227	3.7957	6.57138	15.8275
22.3272	2.42539	14.8085	9.13841	10.3179	3.5573	8.3714	7.44372	2.75738	14.4625
22.3388	2.71049	13.0642	9.89484	9.2053	2.6278	6.87961	7.73789	0.70303	11.2764
22.3504	3.25905	11.8878	10.1103	8.59293	3.06032	4.90076	9.68657	0.31905	10.5832
22.3619	2.25623	9.69724	8.82252	7.32995	2.02031	5.45964	8.07448	0.56983	10.8771
22.3735	3.95604	13.9565	10.5203	6.41544	2.89576	5.11302	6.25644	2.49858	12.1601
22.3851	4.27509	16.1611	11.1939	6.16297	3.56491	6.57364	3.58727	1.98222	12.6217
22.3966	5.78872	15.4849	11.5768	6.13508	3.13122	6.67343	3.18182	0.20559	14.0866
22.4082	7.43798	12.6739	11.6495	5.86554	2.36752	7.15663	4.73308	1.40467	13.7863
22.4198	11.4776	12.5038	11.9791	7.20647	4.81991	8.24991	6.18283	2.55774	12.816
22.4313	12.7506	15.0993	14.5207	8.7385	6.64376	9.61646	6.92281	5.5543	11.852
22.4429	12.3816	17.8942	16.5067	9.0569	8.1747	10.2515	9.43096	7.22555	10.629
22.4544	11.6384	19.6194	19.3543	9.29408	10.7514	9.58532	11.8017	11.4489	10.3233
22.466	11.2384	20.2518	18.0215	10.6073	12.1999	9.22591	14.3625	11.1026	8.85841
22.4776	11.052	21.1762	18.9353	10.4547	11.1174	8.9219	14.8276	10.2426	9.35978
22.4891	13.7704	20.3845	19.8851	12.3505	8.68946	9.0059	14.8579	10.578	9.61214
22.5007	17.6443	18.3773	22.1681	13.0585	7.65061	9.3303	13.6218	11.9405	12.6979
22.5123	23.9948	15.6689	21.8986	14.7149	7.59965	8.67912	14.6507	16.0201	13.4496
22.5238	28.2048	11.3775	20.8066	15.6723	7.11717	10.3019	15.9124	18.6027	14.0038
22.5354	31.5698	10.3377	19.8615	17.3167	6.09347	10.474	18.8721	19.4487	14.4826
22.5469	34.8642	13.9081	21.8447	18.6071	7.16767	8.65907	20.0699	17.139	13.7631
22.5585	38.2533	23.2195	21.6709	17.7092	9.43047	9.56661	24.3381	16.4948	14.5295
22.5701	44.2841	26.5817	20.413	17.8114	11.0803	12.416	28.3631	18.9801	14.133
22.5816	49.9913	34.5243	18.1281	17.2055	11.0489	15.2248	31.476	21.4812	15.9813
22.5932	55.4958	34.4013	18.2906	17.2397	10.843	17.7207	35.5184	24.8132	19.8523
22.6047	57.189	35.3351	18.7058	20.1818	10.9451	19.2901	40.7493	27.8006	21.4927
22.6163	62.3934	29.9591	20.806	21.9624	12.5738	20.461	49.3485	34.828	21.5144
22.6279	66.2687	31.9764	21.2167	25.887	14.2772	21.0858	54.8821	40.406	18.5202
22.6394	68.649	28.6459	20.1287	28.1285	16.5802	22.1908	63.0091	45.1001	18.4072
22.651	71.8374	27.1306	21.7636	29.751	17.3057	22.2236	70.4253	44.9727	18.7233
22.6626	78.0053	28.3867	23.3869	31.5101	19.8634	24.6328	78.7314	45.8763	19.3974
22.6741	85.7737	28.5926	25.1447	35.1921	22.1351	27.3378	89.9333	45.4822	20.7297
22.6857	92.6322	32.8485	26.0098	37.889	25.0005	29.1245	98.1552	49.5405	21.4379
22.6973	101.738	32.0743	26.1699	38.3105	25.7018	30.714	105.716	53.3799	24.2908
22.7088	105.976	37.9474	26.8839	39.5454	27.6434	35.8971	113.693	60.3199	26.6185
22.7204	113.403	37.8982	28.9298	42.563	28.8761	39.9513	120.358	65.986	29.2007
22.7319	123.7	43.5301	33.161	45.683	32.9427	43.7774	129.892	68.719	29.4333
22.7435	134.894	43.098	37.803	48.6896	37.4279	48.9156	134.207	75.039	31.4091
22.7551	148.156	44.3461	40.0519	52.1946	43.0046	54.0834	141.405	82.0618	32.8737
22.7666	162.505	47.6056	44.573	55.7745	44.9725	58.8019	143.406	90.0179	35.1041
22.7782	181.048	58.1434	46.0904	60.0599	48.7404	63.8299	145.487	96.7244	37.8492
22.7898	203.957	70.2398	49.8999	67.094	51.3169	68.5121	148.072	106.998	40.5285
22.8013	228.583	81.5557	54.3701	74.2335	54.968	74.2799	153.647	119.137	45.2313
22.8129	260.561	89.983	58.8363	83.6255	59.7044	80.6812	160.334	131.464	50.2806
22.8244	293.645	97.5219	67.1507	95.4676	66.8072	91.1674	166.878	143.601	53.0059
22.836	332.911	103.459	72.7465	109.543	75.7038	104.216	177.339	158.429	58.3891
22.8476	377.756	115.505	80.4124	124.47	85.0583	119.871	187.545	176.779	66.7268
22.8591	427.045	125.15	87.1648	140.034	96.8767	135.415	201.272	197.382	79.0077
22.8707	491.225	140.269	96.9251	161.333	108.479	154.533	221.515	222.705	93.558
22.8822	557.779	155.069	107.569	182.32	123.044	173.845	248.759	252.525	109.806
22.8938	636.211	174.628	120.862	207.059	139.069	197.371	281.8	286.735	128.69
22.9054	721.808	194.931	140.672	235.078	157.175	222.438	314.556	327.982	145.675
22.9169	814.041	224.565	158.245	265.686	176.297	252.011	346.755	368.836	168.099
22.9285	917.946	262.294	177.728	295.699	195.76	281.991	381.057	417.241	186.101
22.9401	1025.67	302.428	193.817	324.3	220.271	314.504	419.942	463.484	201.451
22.9516	1140.16	353.204	210.833	356.623	242.884	351.438	469.218	525.011	217.884
22.9632	1258.19	411.131	231.253	386.341	268.048	390.553	526.095	590.197	233.559
22.9748	1372.46	474.399	256.85	426.067	295.381	440.496	603.438	671.488	253.824
22.9863	1489.78	560.729	286.534	475.097	331.144	500.166	700.436	777.702	281.291
22.9979	1586.35	652.53	321.69	539.39	374.018	576.823	825.724	920.341	315.021
23.0094	1680.26	763.917	364.033	623.887	429.49	678.455	985.797	1111.81	360.789
23.021	1753.21	879.424	420.668	732.984	495.29	799.241	1181.8	1371.37	420.716
23.0326	1796.99	1010.13	482.781	873.627	582.172	965.885	1443.69	1730.59	494.932
23.0441	1820.75	1147.76	559.579	1048.52	684.822	1159.69	1767.42	2213.85	591.2
23.0557	1808.2	1273.32	650.589	1256.9	811.016	1405.19	2143.93	2813.96	691.715
23.0673	1760.39	1378.67	749.168	1509.46	968.263	1689.46	2550.89	3548.16	831.143
23.0788	1675.76	1442.64	873.307	1788.59	1146.7	1981.21	2917.44	4253.91	949.304
23.0904	1555.82	1457.8	988.45	2097.16	1362.93	2310.14	3182.16	4798.23	1069.05
23.1019	1413.62	1427.49	1117.68	2376.83	1571.04	2563.52	3263.16	5142.27	1153.88
23.1135	1258.07	1360.15	1221.67	2606.51	1783.5	2770.74	3154.04	5106.93	1165.24
23.1251	1089.06	1250.16	1295.19	2726.49	1947.83	2844.78	2876.26	4737.96	1110.68
23.1366	936.296	1122.41	1344.31	2711.83	2042.95	2783.37	2474.44	4143.7	999.104
23.1482	781.115	973.841	1338.15	2563.22	2066.12	2589.5	2029.64	3407.67	842.542
23.1597	652.688	828.723	1296.24	2309.43	1994.92	2319.73	1626.75	2668.83	674.971
23.1713	547.005	700.443	1210.65	1978.93	1844.24	1963.22	1261.64	2056.09	530.905
23.1829	450.323	581.816	1093.68	1629.69	1642.25	1629.36	977.222	1541.81	401.229
23.1944	378.955	489.232	952.956	1312.5	1406.05	1318.94	769.172	1180.46	314.503
23.206	316.883	403.435	820.615	1033.02	1158.44	1038.6	600.82	925.61	244.758
23.2176	267.297	338.698	673.749	814.364	946.757	832.269	491.109	735.077	195.016
23.2291	227.591	280.202	557.065	638.236	747.711	655.531	400.551	609.499	159.949
23.2407	193.83	237.702	454.256	509.455	596.574	530.602	336.142	505.216	129.989
23.2523	167.604	199.786	366.844	412.182	478.301	433.561	283.449	433.389	111.969
23.2638	144.283	171.7	302.847	338.454	386.388	361.351	243.684	373.226	95.6218
23.2754	125.152	151.157	245.193	280.766	318.27	306.844	213.301	328.49	83.0163
23.2869	109.055	133.28	206.67	234.101	261.247	261.023	187.262	285.854	72.7597
23.2985	92.8295	118.793	174.262	202.823	222.762	226.596	165.68	251.225	65.917
23.3101	82.8284	105.164	147.32	177.622	191.426	197.733	148.299	224.209	59.7214
23.3216	72.2958	95.8462	127.774	155.804	164.298	173.757	132.697	201.271	53.5447
23.3332	64.2263	77.0428	106.374	136.778	143.097	153.825	118.772	179.83	49.9556
23.3448	56.3847	66.1196	91.2624	120.061	122.967	135.474	105.659	159.306	48.2918
23.3563	50.9097	61.004	80.2289	106.792	108.742	121.661	94.729	140.947	43.8804
23.3679	48.4327	55.245	69.5177	98.806	94.9806	108.796	82.7203	123.251	41.5346
23.3794	44.6862	49.8068	61.8768	89.6213	85.4185	98.4674	75.1203	108.98	36.8571
23.391	39.9238	44.2501	56.3663	81.7608	77.4831	87.9821	69.4646	96.0763	33.2183
23.4026	35.8885	42.0048	55.0632	72.111	68.6201	78.5251	63.0826	85.6719	31.5253
23.4141	31.5496	37.2528	52.3538	66.5339	61.6383	71.4895	57.626	74.028	28.8033
23.4257	28.2612	34.9071	48.3146	60.4837	54.4411	66.224	51.4562	66.558	24.3119
23.4372	23.3112	34.516	46.5024	54.8024	47.9348	61.4039	46.4661	62.4213	20.0491
23.4488	20.6969	37.5197	42.1592	49.2114	43.5005	57.1197	39.9502	56.9117	19.0996
23.4604	18.2732	37.5865	38.3687	42.8728	38.1797	51.3265	36.5706	53.8493	18.3434
23.4719	17.3638	36.5431	34.079	39.4162	35.5288	46.1482	34.0951	48.9962	17.6412
23.4835	15.7395	31.0899	31.2004	34.4682	32.2522	40.5391	28.2916	46.324	17.7263
23.4951	15.9085	23.8379	31.3807	31.9856	31.5882	37.3023	23.9111	40.688	16.4025
23.5066	15.5527	19.9592	29.9035	29.8029	32.0336	33.4882	21.1654	35.5119	15.6908
23.5182	13.8154	19.3811	28.1875	28.9652	31.4174	30.4547	19.7413	30.889	13.9
23.5297	9.28828	16.5255	25.3154	26.7271	30.9669	29.409	17.5372	25.7586	15.5139
23.5413	8.6452	14.6677	23.3933	26.115	27.8741	26.3919	18.4392	23.2757	15.7131
23.5529	8.72427	18.9089	19.4326	25.5726	24.9561	25.6993	20.0495	18.8461	15.2548
23.5644	8.15023	22.5436	15.2653	25.9808	23.7835	22.5398	19.5211	16.4117	13.0586
23.576	7.51925	26.7019	11.3317	24.8408	21.6542	20.1275	17.0132	16.9393	12.3683
23.5876	6.51469	30.4054	10.8774	26.0659	21.3803	16.6512	16.8265	16.8273	8.59035
23.5991	5.75134	29.9807	10.624	24.8643	19.0743	16.2707	15.9695	12.3554	7.367
23.6107	5.89917	25.5171	13.6349	23.8974	17.6817	16.7743	15.0505	10.7951	5.52941
23.6223	9.0818	20.8434	15.1475	25.4168	15.0205	16.7176	13.8682	14.0228	6.98129
23.6338	9.34694	17.8381	17.5719	24.6597	13.0602	16.2943	13.8737	12.4893	7.66467
23.6454	10.6564	17.069	18.1982	24.643	10.2707	14.4177	13.3018	13.5498	9.81799
23.6569	10.3858	11.5271	19.3145	20.0719	7.77286	10.5578	15.1825	10.9814	10.1162
23.6685	9.46622	10.7198	19.5396	16.3989	6.83191	9.93602	15.8378	8.42973	10.7497
23.6801	7.38151	7.80929	19.6528	14.9154	7.31434	10.4575	16.9686	3.07612	12.2725
23.6916	6.86628	12.1502	19.292	13.3712	7.88396	10.1613	16.1095	7.61086	12.2801
23.7032	7.21153	14.233	17.9392	13.169	6.92162	9.1828	14.7198	10.0279	13.2779
23.7147	7.11236	10.7316	16.8187	9.72774	7.71402	11.0405	13.4209	14.4504	15.1727
23.7263	7.46481	2.23678	14.8003	8.33285	8.9347	11.3929	10.8979	15.5435	17.2183
23.7379	6.65811	2.98923	13.6176	7.98968	10.7712	10.5067	12.5208	17.5535	18.6106
23.7494	6.88618	4.00942	14.5388	8.59075	10.559	9.05189	11.4594	13.384	19.8994
23.761	5.66819	10.5298	14.2976	7.5994	11.4756	7.05326	9.90924	11.5211	18.6287
23.7726	4.14316	10.9819	15.8834	9.44679	10.5191	7.28483	5.4495	6.65192	18.9394
23.7841	2.89913	17.4297	15.3253	15.0069	14.7619	6.89126	2.36223	5.6271	18.2107
23.7957	3.12058	18.4006	16.2279	18.0455	15.1326	7.76818	2.89331	4.69933	17.6686
23.8072	5.05207	21.7433	13.995	19.9687	16.8581	9.23309	6.87772	6.61759	16.1881
23.8188	7.42669	22.8931	13.9123	16.1254	15.1527	7.33473	10.0645	8.00999	18.2893
23.8304	6.88868	24.244	12.6335	14.6376	16.7176	5.18189	10.5518	6.15741	18.7863
23.8419	9.56934	15.6657	16.2566	12.3277	17.1587	5.79255	10.4123	5.30178	16.5642
23.8535	12.309	13.416	19.9653	11.4516	19.3574	8.20031	12.3802	5.87251	15.2503
23.8651	12.0333	9.63772	21.444	11.511	18.9643	8.30501	13.4615	6.09377	11.6262
23.8766	10.0097	12.3883	20.3175	10.6519	18.3193	7.42128	12.8527	9.23006	9.95413
23.8882	7.95152	8.6202	20.7222	8.60703	16.5451	6.45165	12.5231	11.5351	8.48044
23.8998	7.6248	9.42522	20.1293	6.93743	14.0934	6.28817	12.973	11.6904	11.5138
23.9113	5.01148	7.07734	17.0627	7.22143	10.634	4.88415	14.2417	11.7137	11.1712
23.9229	2.29683	8.9043	13.4159	7.14131	10.8877	2.75568	15.6401	13.1607	11.9209
23.9344	2.30285	7.64193	11.4443	6.90964	10.3983	0.63906	15.5613	14.6866	9.98055
23.946	2.90499	10.9929	12.2782	8.00999	7.32159	1.41267	14.5983	10.9841	6.91845
23.9576	2.37834	11.4289	9.19988	8.57046	6.84095	2.66269	14.9972	8.83781	4.5395
23.9691	1.23725	10.9224	9.28914	8.35585	6.22366	1.9101	13.2994	4.53019	1.61004
23.9807	3.52852	8.83565	6.29808	9.37708	7.52569	0.31823	9.74883	4.76961	0.28804
23.9922	6.11583	11.2606	6.45484	8.13039	7.19839	1.1793	6.95272	3.18829	3.19388
24.0038	7.92903	13.0998	5.71217	6.87912	8.55357	1.74065	6.22815	2.62408	4.31099
24.0154	5.85518	23.1709	4.92316	6.16734	8.32978	2.48518	4.80773	4.31204	5.48318
24.0269	3.9879	28.276	7.37154	8.94247	6.75354	3.52668	0.9155	5.48635	7.15752
24.0385	2.67152	30.4318	9.70187	10.5474	6.54286	5.75188	0.49231	4.84575	8.83556
24.0501	1.45273	27.1716	12.4336	12.6067	5.0165	6.5021	4.30537	5.12856	7.03228
24.0616	0.47976	23.4857	12.4462	14.0555	5.38275	7.12625	7.50791	5.80315	7.46039
24.0732	1.29607	19.0609	9.46456	17.0278	5.73207	10.4293	8.36125	6.76266	9.0409
24.0847	-1.24847	15.3963	9.12042	14.2529	6.09405	11.4837	7.75835	5.7509	8.4509
24.0963	-0.67345	12.3743	9.50493	13.1495	6.21763	12.2398	11.4117	4.31657	10.21
24.1079	0.39951	13.5241	10.8459	13.1486	6.25137	12.2414	11.1368	4.65291	10.0105
24.1194	2.18221	10.8374	9.58844	13.7581	7.04226	13.6631	11.35	5.78328	11.0489
24.131	2.81225	5.58345	6.14971	12.1438	6.56787	13.4822	8.40732	6.33521	9.83996
24.1426	5.3996	2.54575	4.28282	10.6588	5.03834	11.7342	5.7078	4.77205	9.13918
24.1541	6.1223	1.40324	5.71006	10.5388	4.89324	12.0916	5.13699	6.21818	7.27445
24.1657	4.73799	4.03799	6.69715	11.0542	6.33451	12.7293	5.19936	5.74582	9.21603
24.1772	5.47886	1.16488	6.21629	10.6442	9.31756	13.397	8.23875	4.60573	11.2362
24.1888	4.9582	-1.07716	7.726	9.57325	10.1993	12.4664	12.0445	3.80057	12.7418
24.2004	3.35591	1.98067	11.7658	9.64439	9.94717	13.2484	14.8915	2.05364	12.4723
24.2119	4.1644	5.91429	12.5368	11.4853	9.78468	11.4383	15.5929	2.73816	12.8581
24.2235	6.80326	11.6234	13.783	12.85	8.8505	8.9683	15.3172	4.58167	11.7105
24.2351	7.45235	14.5722	14.4603	15.6904	8.24603	10.372	12.2527	9.91307	10.7109
24.2466	7.80468	17.9379	14.7	16.3596	7.96763	11.8267	10.6426	11.335	13.6583
24.2582	7.33547	19.7789	13.7053	17.705	9.41938	12.5048	8.64323	11.9475	12.9977
24.2697	6.43449	20.6471	14.9923	15.247	7.83012	11.0395	7.66706	10.8581	13.3676
24.2813	3.43142	23.0225	14.8164	15.5214	9.12367	9.63139	8.48456	10.535	11.1621
24.2929	3.89545	20.2543	13.0545	16.4388	7.99703	8.93589	11.2073	8.83328	13.9999
24.3044	3.10621	19.4396	12.6714	18.6243	6.92746	9.12538	8.26939	8.01523	12.6069
24.316	4.7686	19.9312	11.8421	17.7292	4.60804	7.60806	6.97896	8.64488	13.7726
24.3276	5.32607	19.637	13.7324	18.5566	4.67064	7.12782	5.93253	8.33946	12.3669
24.3391	8.66078	21.8212	14.8642	18.8775	4.33466	6.89852	4.22835	9.52762	12.3093
24.3507	8.28966	21.4494	14.9014	16.4496	6.24084	8.54882	0.02304	9.3081	10.8332
24.3622	8.39907	21.7178	15.5047	14.6898	7.95273	6.32992	-0.08093	9.50651	8.09542
24.3738	8.43005	25.1531	17.3714	13.825	7.55326	7.60071	2.28091	9.0307	5.48355
24.3854	8.58119	24.6113	19.1964	17.0451	6.4056	6.72104	4.73869	8.36319	5.71307
24.3969	10.0516	21.4591	18.4082	16.2172	6.96011	9.07177	4.88961	8.57553	3.67887
24.4085	9.02234	22.8206	17.0147	16.2781	7.20006	9.67046	8.69101	11.8275	3.57928
24.4201	9.92742	24.4716	16.7781	16.6661	6.25409	9.69827	11.0534	15.9769	6.84329
24.4316	9.12594	23.9678	16.2471	15.5999	5.85742	8.60808	8.87197	15.2691	11.6489
24.4432	7.67572	24.3518	16.7894	14.538	6.93015	9.29954	8.06046	9.61028	13.2089
24.4547	5.31143	21.3215	13.1	17.4977	6.99858	6.64524	10.0498	8.01017	13.5758
24.4663	3.71278	18.3696	12.6334	15.4649	5.91422	5.26968	12.2264	6.95151	11.2404
24.4779	4.60863	19.7227	10.4473	14.2201	4.1212	4.4788	14.6638	3.70617	6.51422
24.4894	6.42342	18.1107	10.5851	11.6805	3.31563	3.90177	17.4655	2.64143	6.35355
24.501	5.92759	15.4739	9.00992	12.1697	5.12927	4.35894	19.234	-0.52323	4.71994
24.5126	5.21192	15.3477	13.2281	9.64719	4.41211	4.59497	19.2545	0.18504	6.27652
24.5241	5.74151	10.0253	15.2078	12.9876	7.2266	4.47857	18.2923	1.57372	8.82217
24.5357	5.23372	8.34596	18.1755	11.624	7.04677	5.02858	15.8263	5.68931	12.4749
24.5472	2.40641	9.43049	17.3965	9.31158	8.13551	5.73166	12.7546	7.00508	13.916
24.5588	1.49975	16.7201	16.595	3.77065	4.99794	5.26218	12.2694	6.16254	13.5094
24.5704	1.07889	20.1935	13.9997	1.0625	3.61365	5.0531	10.1332	7.20778	12.5162
24.5819	0.72171	16.902	13.5463	-2.44099	1.11807	2.78201	9.56952	9.69319	10.5057
24.5935	0.37752	12.6099	11.6414	-0.98216	0.46063	2.70047	8.8945	11.3975	10.9159
24.6051	2.22269	7.36637	9.1403	0.09078	-0.44022	2.91385	12.1051	12.6084	8.75207
24.6166	2.96371	1.39828	6.28127	0.90572	0.65147	4.83609	13.8004	11.2674	8.78709
24.6282	2.95918	3.03745	2.63607	4.84309	2.65229	6.06157	15.7784	7.81403	8.02958
24.6397	7.02188	6.38206	1.7712	6.64322	5.71263	7.57753	15.9128	2.89135	7.71621
24.6513	9.48685	9.81071	-1.36252	9.12417	6.65265	8.30917	13.5281	1.82647	7.42429
24.6629	9.30685	9.61258	-4.04561	8.0064	8.80346	6.8358	10.7971	4.50527	9.75408
24.6744	8.49472	10.9647	-2.72651	6.27654	7.83844	7.65345	8.52382	5.02753	10.3152
24.686	9.05142	8.2417	2.27141	4.14838	7.59343	8.96719	9.31465	5.12642	11.4794
24.6976	8.56728	6.97077	4.67565	3.97294	7.40123	10.4452	6.92268	6.81194	9.67759
24.7091	6.42466	11.8543	4.65419	5.03835	7.40903	9.15462	7.50427	8.65081	8.60528
24.7207	6.35508	12.9465	2.28233	5.23145	6.43965	7.74023	5.30566	6.6811	8.05786
24.7322	6.56248	18.6699	1.51772	4.82877	5.54427	5.22135	3.37333	3.66545	8.13249
24.7438	6.42933	18.2544	1.85815	4.52979	4.86248	4.47764	1.59921	1.84284	7.67294
24.7554	8.31441	23.6895	1.71942	8.35874	4.5541	3.64489	5.4863	4.99739	6.3417
24.7669	8.26109	20.7307	1.41582	7.08651	4.30145	3.34302	9.40085	6.53053	4.91042
24.7785	9.88332	23.081	1.44776	9.5602	2.46133	5.49593	10.7955	9.18058	2.83539
24.7901	10.5634	20.4115	0.97825	10.3531	0.49021	7.34197	13.502	10.4994	1.97411
24.8016	12.902	20.6785	-1.23781	12.5921	1.96786	10.2626	14.119	10.5258	-0.38128
24.8132	12.1374	20.4311	-0.64815	16.0558	4.06672	12.092	14.017	13.7814	-1.26963
24.8247	14.4695	24.8189	1.4309	20.5695	6.62632	14.0687	12.7073	13.5989	-2.21554
24.8363	16.095	20.8107	0.01264	20.7466	9.20561	14.3087	9.97781	13.663	0.30477
24.8479	19.8648	23.7269	2.43117	18.6484	10.2919	13.3273	7.8638	10.4529	0.0237
24.8594	19.4068	22.1652	2.8932	14.8601	12.0968	13.8064	5.51198	9.10524	3.70541
24.871	20.6423	19.4536	4.56784	14.7107	15.2097	13.2549	6.67548	5.12579	5.46598
24.8826	21.1492	22.9003	6.44893	17.2058	15.2877	12.5159	7.28221	2.18245	8.07803
24.8941	24.8618	26.0973	7.59865	20.5411	15.3988	13.0654	10.8909	4.71245	13.2322
24.9057	23.3142	19.5166	7.07628	23.8198	15.1163	16.9039	13.3305	5.18679	15.6984
24.9172	25.2658	10.8548	5.49184	25.6702	16.5456	17.4703	14.6014	8.51906	19.6266
24.9288	22.7523	9.03031	6.27716	22.812	14.3254	18.9365	14.2041	11.1832	24.3085
24.9404	22.7542	10.0744	7.64818	25.5022	15.8743	20.6687	18.5375	14.6195	33.057
24.9519	18.5103	13.9741	7.20268	30.1082	18.7001	26.7277	22.9345	15.5864	35.5382
24.9635	17.5705	20.552	8.22934	32.3437	19.9227	28.2206	26.9429	19.1908	41.8492
24.975	21.3145	22.9164	12.3254	34.6889	19.95	30.6675	30.2854	22.9251	45.1057
24.9866	27.4389	22.9677	16.0274	39.3633	23.4196	33.0654	30.6839	25.1977	48.1024
24.9982	32.298	28.9398	13.6001	42.3819	28.6728	36.0563	32.1025	32.1116	47.4068
25.0097	33.949	28.4379	14.8133	40.3182	30.0095	36.3032	37.2183	34.6076	46.0003
25.0213	37.8935	29.6414	20.2359	39.4622	28.694	37.2568	40.0863	37.5716	41.6098
25.0329	43.3008	31.5674	23.5404	47.656	33.5491	42.9129	43.5472	40.5774	36.9776
25.0444	50.6692	38.8141	26.105	56.0461	35.168	49.3857	46.4667	49.0679	31.8395
25.056	55.4469	45.675	25.4554	62.4706	37.7519	52.9002	45.5459	51.2425	26.47
25.0676	59.1379	48.14	26.6726	63.1454	36.3402	53.0451	42.2231	51.5745	28.3146
25.0791	62.2749	49.2306	25.7177	66.8255	36.6665	51.0162	41.34	51.6519	31.2772
25.0907	63.6387	46.7667	27.5575	69.847	35.9849	53.5426	45.6615	50.5881	30.7047
25.1022	64.0516	47.6784	25.4624	74.3624	36.3381	52.4352	45.8497	52.9144	31.3624
25.1138	66.8041	42.8595	23.1783	79.9366	35.9731	51.3717	48.0926	53.6304	30.7076
25.1254	71.9892	44.5063	24.5468	80.0868	35.2757	51.7655	47.0745	53.3775	29.5245
25.1369	75.9778	47.1146	28.9457	78.9875	36.5085	57.9164	49.788	51.9959	32.857
25.1485	81.8871	46.956	31.8687	74.5082	39.0669	59.0318	56.4282	52.6289	33.0211
25.16	89.9461	43.0852	33.9462	77.9692	46.3638	59.9769	59.9284	53.7013	34.939
25.1716	99.0798	47.9829	34.6325	78.2404	49.6399	60.4538	60.6657	58.0829	37.1136
25.1832	111.787	63.3881	35.3733	77.5916	53.6212	61.6831	63.4452	64.4064	40.0105
25.1947	121.309	77.4334	35.3156	76.9451	54.0585	60.9028	67.412	66.4822	41.2267
25.2063	131.676	86.1422	37.6501	77.2488	55.8044	63.0121	69.447	72.0278	41.2957
25.2179	143.277	95.3739	39.0457	83.4298	58.185	65.2112	72.0858	78.2668	41.4851
25.2294	154.948	96.9409	43.8064	86.6174	62.3652	68.7434	75.739	85.647	43.4382
25.241	164.481	98.3079	45.4799	96.7522	67.1935	75.0603	78.2846	91.0663	47.1754
25.2525	175.703	104.042	48.9543	103.489	72.2777	82.2163	82.7943	101.075	50.5622
25.2641	184.514	108.12	57.1862	112.964	76.9209	89.7155	88.9717	105.928	55.4852
25.2757	190.585	116.916	66.4759	121.728	85.428	98.1343	94.0162	111.314	62.8356
25.2872	194.944	129.725	76.2962	129.375	92.7686	109.046	98.0873	112.9	68.329
25.2988	195.86	141.865	84.9287	140.541	101.396	119.821	104.416	113.892	74.9676
25.3104	196.526	154.663	99.0701	150.977	110.585	127.848	115.18	116.871	83.6423
25.3219	192.103	173.711	107.684	168.113	121.508	139.176	124.603	124.854	93.0746
25.3335	189.121	193.12	115.684	186.138	131.102	151.502	136.314	137.723	107.78
25.3451	181.718	212.088	125.392	209.377	141.819	163.459	147.65	143.667	115.608
25.3566	174.843	229.246	135.789	232.134	155.241	178.392	158.966	150.422	131.672
25.3682	164.74	247.427	150.752	264.108	173.129	195.564	164.165	162.736	140.929
25.3797	158.718	263.405	165.071	298.51	193.762	213.196	173.722	177.776	157.203
25.3913	149.312	264.867	188.11	335.596	218.698	239.135	182.426	193.213	169.266
25.4029	144.597	260.218	207.184	374.136	248.613	267.415	185.202	205.914	178.657
25.4144	140.926	241.924	227.279	407.548	273.731	294.283	180.054	216.41	187.57
25.426	141.388	221.77	243.102	429.961	298.972	315.196	170.959	224.342	185.368
25.4376	138.088	193.906	251.588	442.732	318.426	329.501	152.1	222.289	176.677
25.4491	133.918	173.357	256.938	436.442	331.58	327.701	137.681	215.416	158.991
25.4607	133.902	152.948	257.226	416.105	334.551	310.616	127.773	198.955	140.89
25.4722	130.706	142.912	252.376	379.828	325.012	285.576	119.354	177.323	122.553
25.4838	129.902	132.481	239.181	341.239	303.22	248.958	112.332	158.238	113.734
25.4954	131.212	125.914	222.755	298.489	274.193	216.941	109.285	140.065	104.903
25.5069	138.964	117.914	203.295	259.485	243.667	186.356	107.394	130.339	104.055
25.5185	146.228	117.102	185.164	229.716	214.339	162.946	108.822	123.688	101.608
25.53	156.972	110.988	173.162	203.524	191.034	142.882	113.118	121.549	98.7886
25.5416	170.584	106.721	163.548	182.244	169.67	130.791	114.881	119.22	99.2225
25.5532	188.338	96.9481	163.148	170.925	155.39	123.649	120.315	120.933	101.986
25.5647	206.985	95.3074	163.1	166.178	145.724	117.104	124.549	123.997	104.474
25.5763	231.759	95.4306	168.394	160.734	139.931	110.175	135.03	127.512	106.903
25.5879	266.939	99.1867	175.201	156.752	136.313	105.691	142.897	129.966	113.2
25.5994	309.347	107.211	187.259	156.163	135.581	104.31	158.487	134.052	125.252
25.611	370.328	112.086	198.652	161.683	136.684	107.814	177.108	139.582	137.902
25.6226	451.397	119.454	206.754	166.104	138.675	113.576	204.002	152.722	151.467
25.6341	559.286	120.302	232.387	170.961	140.049	118.322	236.473	169.955	170.815
25.6457	707.665	130.778	254.05	179.977	147.518	127.842	278.109	186.982	197.796
25.6572	888.824	139.167	280.066	192.673	156.732	134.429	363.334	211.234	228.727
25.6688	1141.28	167.468	311.637	210.416	171.655	147.111	444.241	237.465	287.667
25.6804	1409.15	198.402	351.919	234.44	187.385	163.083	614.621	281.805	357.219
25.6919	1709.79	243.702	408.564	266.068	210.699	183.524	779.11	329.105	497.076
25.7035	1971.46	305.471	472.249	314.602	243.278	217.542	1007.68	428.332	734.618
25.7151	2141.88	380.038	572.526	370.549	280.205	252.642	1379.82	547.854	915.062
25.7266	2181.67	490.766	686.256	457.746	343.977	296.683	1712.39	694.315	1426.2
25.7382	2065.4	611.277	885.2	566.935	412.499	337.142	1958.77	1023.75	1790.21
25.7497	1848.12	784.914	1169.96	721.447	510.373	388.228	2221.29	1296.35	2208.19
25.7613	1574.19	931.147	1645.31	993.782	627.023	456.487	2152.73	1751.14	2435.19
25.7729	1267.78	1065.28	2387.01	1295.05	778.279	540.122	1810.45	2085.58	2626.15
25.7844	989.209	1140.93	3280.87	1783.7	944.166	688.028	1402.06	2339.86	2700.19
25.796	768.306	1133.7	4708.7	2198.03	1188.59	828.071	964.121	2411.49	2267.21
25.8075	584.947	1059.77	5340.83	2435.57	1421.48	974.369	636.045	2334.51	1703.14
25.8191	473.246	939.691	5696.38	2324.11	1533.65	1006.89	454.004	1751.63	902.286
25.8307	371.54	769.707	5270.86	2034.11	1524.12	916.761	340.106	1315.19	597.307
25.8422	313.023	611.101	4209.25	1566.09	1496.61	723.589	276.145	963.537	395.353
25.8538	266.99	463.708	2741.25	1148.61	1282.86	551.173	231.907	638.678	305.718
25.8654	236.127	351.713	2091.96	810.436	1037.8	391.25	201.886	471.371	257.418
25.8769	213.319	277.999	1275.72	559.869	833.399	284.273	181.353	375.654	223.117
25.8885	193.077	233.505	966.497	424.497	597.543	231.603	166.91	301.728	199.832
25.9001	178.434	201.303	752.317	334.787	454.142	192.858	158.211	273.428	181.714
25.9116	160.919	183.034	604.529	279.522	351.151	175.046	149.82	243.963	166.271
25.9232	147.215	166.816	529.69	238.779	277.902	160.425	147.436	221.8	153.985
25.9347	135.287	164.884	454.271	216.078	237.115	153.786	145.687	199.943	139.953
25.9463	127.015	155.058	411.994	197.586	204.383	151.322	142.203	186.927	129.086
25.9579	118.15	142.783	358.899	182.602	181.41	144.247	136.158	176.059	119.455
25.9694	107.063	125.42	327.161	165.441	158.567	133.81	128.804	168.005	112.803
25.981	97.4376	115.688	297.081	152.242	144.929	123.963	120.979	157.868	107.301
25.9926	91.6638	97.7969	267.966	138.029	135.457	116.913	113.118	148.549	101.785
26.0041	84.7343	91.0982	249.953	129.82	122.897	107.483	106.76	139.16	103.532
26.0157	80.9641	87.03	225.773	125.591	116.321	106.292	100.982	129.122	100.116
26.0272	75.7845	81.5565	212.181	118.338	108.475	100.692	96.8422	122.323	100.821
26.0388	71.6151	75.7383	197.026	109.87	106.137	97.5381	96.2669	119.96	92.4888
26.0504	65.5372	70.28	192.839	103.775	102.739	97.491	95.6641	116.319	90.0056
26.0619	63.3815	66.7574	184.105	99.3856	99.5897	94.6848	90.5876	113.821	84.4524
26.0735	59.5233	63.5278	175.152	93.325	94.2043	91.8047	86.5039	106.868	81.2353
26.085	57.785	64.039	163.645	87.8439	91.2293	88.2558	79.2465	102.91	78.2177
26.0966	55.8785	55.276	148.365	82.028	81.5666	85.0673	75.3677	100.561	75.766
26.1082	52.6142	49.7237	138.511	77.1438	70.9808	80.7555	72.8428	94.1175	75.1332
26.1197	50.6953	43.3266	130.944	74.5548	63.8288	80.9099	68.9501	81.7764	67.9768
26.1313	46.9671	43.6503	124.465	69.8116	57.9616	77.0498	66.8069	74.0481	62.3301
26.1429	44.3165	40.8492	115.058	70.4908	54.4499	75.4183	66.5694	67.3829	57.9069
26.1544	44.6771	42.5585	104.604	67.4086	53.6202	73.7831	66.3308	63.285	55.1765
26.166	45.3762	42.376	98.2101	65.6264	52.366	71.6157	66.9464	63.6291	50.2814
26.1776	42.745	42.6924	88.5037	62.4091	52.4066	68.6074	66.7737	64.9894	47.8662
26.1891	39.8779	39.4851	82.0168	60.3451	49.0624	63.1791	67.3898	67.7299	47.2109
26.2007	36.7385	36.3033	82.4519	56.3885	45.228	59.8386	67.8461	66.0507	46.5324
26.2122	35.8965	38.6021	82.4756	57.2509	42.9836	59.8617	63.2129	59.4928	44.1382
26.2238	34.9939	35.3306	77.6943	53.5031	39.515	59.7478	58.5155	56.7019	43.2113
26.2354	32.1057	35.1235	71.2651	46.872	34.6881	57.7357	58.1459	50.3608	40.3683
26.2469	27.2622	30.9592	65.5617	39.6296	31.2317	54.1159	54.6942	41.4308	38.6742
26.2585	23.7932	24.9494	65.4764	34.203	29.5259	48.449	50.6923	32.578	33.5348
26.2701	21.1184	17.0159	58.0304	31.8108	30.2543	45.7235	51.6037	32.7495	30.0977
26.2816	19.7243	25.7722	52.8465	30.2767	28.1427	45.5363	49.5438	30.5403	25.5602
26.2932	16.4642	28.1022	44.0026	28.9278	27.1274	41.0361	47.5827	29.8969	20.4064
26.3047	14.186	46.6045	41.9335	22.8547	24.575	37.0561	42.6995	28.1553	19.2442
26.3163	10.057	56.818	36.511	19.4709	22.812	32.361	42.1666	22.1748	19.2614
26.3279	8.13002	63.0397	33.1653	12.3304	22.5905	27.2183	41.2462	15.3227	23.9615
26.3394	9.01667	47.4258	29.5127	9.83177	20.3346	19.6706	41.2396	12.3841	19.3393
26.351	10.4883	47.0269	31.9012	6.45131	15.9771	15.6479	38.4896	19.4673	16.3757
26.3625	11.4753	37.6782	27.9063	6.44933	14.4895	13.8454	36.61	25.3086	14.6075
26.3741	6.53242	30.3777	26.6925	0.37183	15.2181	15.4	28.9931	28.6805	17.6979
26.3857	7.24749	12.1937	30.5116	1.12727	14.8627	13.6516	27.9342	26.2393	17.7438
26.3972	4.18414	5.47203	34.8237	1.452	12.5326	14.1724	22.2697	22.0181	22.1113
26.4088	1.93723	3.97793	33.4662	2.02265	12.1615	13.1002	20.9988	17.1105	15.131
26.4204	7.44349	18.5865	31.3081	4.12234	13.2357	13.6545	19.2223	17.9671	12.941
26.4319	9.59216	24.2689	19.4438	8.5114	13.123	12.7999	16.1474	21.4581	12.3188
26.4435	10.979	33.7093	19.856	4.78944	9.1013	11.0024	13.3542	24.9772	18.3065
26.455	7.6698	28.6513	14.904	5.31357	12.9888	9.52197	11.3239	22.1655	18.3064
26.4666	2.73088	14.6442	20.8353	3.0049	17.0566	4.26807	8.71036	21.614	22.3594
26.4782	-1.78693	1.83254	17.7048	9.2298	24.8531	3.445	11.9948	15.1246	16.3908
26.4897	-2.29043	-3.77471	19.8754	5.62612	23.7826	3.09826	18.0333	15.0003	17.9114
26.5013	-4.88045	-6.91273	10.5442	9.83723	24.1713	7.52882	17.6821	8.66991	18.0358
26.5129	-5.12458	-15.2241	13.4047	5.77104	17.7981	6.756	15.7471	7.46859	22.1895
26.5244	-5.62406	-8.82684	8.90563	11.0331	15.5992	7.61657	12.4263	0.69457	16.6585
26.536	-8.63145	-11.5965	1.5795	6.84647	13.2645	3.93124	17.4142	1.51669	21.889
26.5476	-4.37609	-11.6023	-3.2796	2.13331	6.81362	2.0958	15.7995	-0.68713	16.7469
26.5591	-2.50451	-9.79567	-7.26015	-1.61825	0.77731	-0.97312	14.0271	1.17857	13.9511
26.5707	0.34604	-2.85059	-12.5208	-6.02223	-4.15058	1.96809	13.6136	3.83276	10.1028
26.5822	3.90705	-4.28159	-20.5989	-8.9873	-4.28462	3.6131	10.9515	2.96356	3.91192
26.5938	13.614	3.26914	-19.3663	-15.2587	-13.3176	2.27076	4.73443	-2.21776	-4.09861
26.6054	14.154	9.37613	-18.1903	-8.35039	-11.6967	-0.50945	2.39749	-4.99318	-8.01152
26.6169	23.3402	8.93273	-11.9329	-7.50995	-12.467	-4.04857	-1.16524	-4.77469	-5.16063
26.6285	25.4662	2.55756	-14.8044	-0.14927	-6.36051	-5.17613	-2.10495	-7.31551	-15.9543
26.64	30.3728	-0.13158	-3.53919	-6.25816	-5.58439	-8.20379	2.07604	-9.696	-15.118
26.6516	25.9836	-8.28187	0.09181	1.35227	-0.57557	-2.64185	1.83985	-6.17701	-15.5356
26.6632	22.5923	-1.55356	8.68801	-1.77084	-2.79694	-0.67589	2.59917	-3.23867	-4.76837
26.6747	15.1589	4.78354	11.4229	-0.60236	0.30203	5.54395	-0.60903	0.9576	0.37778
26.6863	3.74335	18.9028	16.0742	-3.03124	-5.02849	6.35951	0.63263	5.18201	5.92356
26.6979	5.11152	22.1148	19.5186	1.88471	-4.03128	6.97219	-8.32225	9.3904	4.62401
26.7094	1.69665	32.3936	23.4854	5.22844	-0.02066	3.32909	-2.15481	9.68296	9.23156
26.721	-2.42543	24.4164	19.3994	12.4554	11.6826	2.69516	-3.42895	7.84014	6.79446
26.7325	1.27496	20.1978	9.76986	7.24731	7.14512	4.28922	-0.09579	7.56438	4.78827
26.7441	1.09373	3.22138	14.1538	7.49549	10.707	1.79042	1.00517	8.02316	5.46289
26.7557	-3.16588	-7.56993	2.0986	14.4355	11.2703	3.04926	2.60752	6.17503	2.28635
26.7672	-9.40825	-24.8237	-0.06898	3.03681	9.42826	3.31774	3.57613	7.45522	0.72839
26.7788	-9.47379	-24.6197	-9.23269	6.45489	15.7897	4.39191	6.16311	2.90577	-3.33788
26.7904	-5.94367	-20.7077	-11.8689	2.98392	10.7855	0.89495	7.47639	-0.62638	0.73598
26.8019	8.36235	-11.0796	-18.0083	3.54571	8.13278	-5.78761	4.2718	-4.41656	0.01854
26.8135	13.837	0.10805	-25.1048	-4.31929	4.51317	-7.44964	10.747	-8.99715	1.93992
26.8251	5.40575	2.42332	-28.5084	-20.0435	-17.0724	-7.59504	1.95936	-8.81262	-2.24547
26.8366	-3.28176	6.90831	-21.9394	-29.5615	-27.0142	-7.81136	-4.18411	-14.0204	0.40305
26.8482	-4.02236	-1.22381	8.06992	-25.5721	-30.2022	-5.42873	-6.988	-12.1417	2.75557
26.8597	6.94949	31.1862	36.1455	2.96412	-14.2738	5.69282	-6.6252	-2.27522	-3.34859
26.8713	-6.87375	3.6716	32.6453	35.1589	18.0778	16.5121	-10.509	16.0474	-9.00255
26.8829	-6.9637	-10.523	10.839	25.4048	12.3172	8.48948	-7.17589	18.8382	-14.7571
26.8944	6.04534	-5.67437	2.89897	6.72839	15.0756	-12.6195	-2.1825	8.93509	-2.02175
			-10.0595	-12.9495	4.0845		0.60564	-16.8779	19.0493
			-13.6803	-10.0639	3.48189		5.17909		18.0085
			-19.858	1.63947	-7.67577		15.1048		-16.6885
			16.7221	-6.18245	-4.12567		6.90292
				5.02882	1.14294		-12.6429

## Sheet: Fig.5a
As-cast		6GPa1000		6GPa900-730d		6GPa900
True strain (%)	True stress (MPa)	True strain (%)	True stress (MPa)	True strain (%)	True stress (MPa)	True strain (%)	True stress (MPa)
0.03548	0.26177	0.00245	0.09363	0.00354	0.00413	0.0214	13.2602
0.05565	4.87012	0.03573	14.6854	0.08214	39.3481	0.05541	31.1142
0.08889	12.4616	0.07654	34.4695	0.14925	73.3148	0.07617	41.2421
0.1165	19.3939	0.10567	49.1908	0.19725	98.5631	0.09375	49.9978
0.14139	25.1266	0.13925	65.9256	0.21687	108.747	0.14455	75.3522
0.16114	29.7112	0.18725	89.5928	0.26464	133.986	0.18712	97.2557
0.18711	35.6913	0.20687	99.4163	0.31325	159.339	0.22587	116.607
0.20789	40.2914	0.25464	123.857	0.34662	176.069	0.24641	126.869
0.21947	43.053	0.30325	148.589	0.37975	192.799	0.26768	136.996
0.25066	44.3663	0.33662	164.831	0.40859	205.127	0.31568	161.436
0.30504	46.1924	0.36975	181.074	0.48243	242.578	0.36237	185.367
0.37053	47.4648	0.39859	195.836	0.50851	255.8	0.40254	205.752
0.40249	48.0312	0.44327	217.975	0.53504	269.995	0.42408	216.028
0.42195	48.3253	0.47243	232.777	0.54327	275.029	0.44567	226.153
0.44904	48.676	0.49851	245.506	0.56281	285.169	0.46679	236.314
0.48242	48.8424	0.53327	262.729	0.60695	307.477	0.48327	245.428
0.50284	49.0099	0.55281	272.613	0.64854	328.769	0.50403	255.593
0.53739	49.1765	0.59695	294.269	0.67728	341.135	0.52287	264.848
0.559	49.3002	0.63854	314.928	0.69598	351.298	0.54377	274.982
0.58886	49.4742	0.66728	329.715	0.70644	356.404	0.56216	285.124
0.60721	49.5009	0.69644	344.477	0.75806	381.741	0.5829	295.264
0.65674	49.8536	0.74806	369.122	0.78629	396.95	0.61321	310.474
0.7178	50.2333	0.77629	382.159	0.79523	402.02	0.64976	328.802
0.74595	50.5661	0.80204	395.121	0.81652	418.408	0.70321	356.375
0.78126	50.7803	0.84676	417.847	0.86417	442.654	0.77735	394.098
0.8186	50.9427	0.92162	419.709	0.8817	454.125	0.81531	413.447
0.84312	50.9286	0.94879	420.097	0.9478	461.475	0.85498	433.81
0.88159	51.0618	0.97734	420.424	0.9814	466.048	0.87563	444.497
0.89981	51.0767	0.99649	421.069	1.00607	468.039	0.89176	452.653
0.93563	51.1344	1.02859	422.408	1.06117	470.027	0.94521	460.939
0.94728	51.2657	1.05383	422.674	1.09505	472.056	1.01935	482.264
0.98348	51.3719	1.08751	422.91	1.18157	473.745	1.09698	494.292
1.01229	51.7038	1.1062	423.322	1.26975	476.362	1.11763	498.524
1.03705	51.8653	1.15381	423.536	1.36505	478.797	1.14075	501.537
1.07277	52.1465	1.19971	424.516	1.44395	481.088	1.22885	508.57
1.09191	52.2505	1.24019	424.8	1.52553	482.52	1.2753	512.9
1.11965	52.3553	1.27851	425.169	1.61947	484.439	1.3292	514.82
1.15186	52.5408	1.31447	425.657	1.71607	486.261	1.45417	520.518
1.17569	52.7734	1.34689	424.92	1.81655	487.795	1.5641	524.688
1.20882	52.9374	1.38089	424.982	1.9215	489.357	1.62767	526.289
1.22519	53.0233	1.40589	424.537	1.97355	490.896	1.69618	527.951
1.26208	53.1178	1.4469	425.982	2.05118	491.605	1.78334	529.284
1.28929	53.2754	1.47895	425.654	2.1676	492.376	1.88621	530.554
1.32556	53.2809	1.50325	426.096	2.24855	493.944	1.98571	531.77
1.34475	53.3985	1.54156	426.237	2.36158	494.757	2.07417	532.674
1.38644	53.4109	1.56765	426.03	2.466	495.6	2.1701	534.023
1.40811	53.564	1.60601	425.191	2.5721	496.319	2.27167	534.45
1.43741	53.8864	1.6368	425.079	2.6479	497.315	2.34618	534.563
1.47224	54.3472	1.6669	424.671	2.7452	498.037	2.43334	535.126
1.50191	54.7152	1.69895	424.847	2.82758	498.52	2.53621	535.516
1.5782	55.0169	1.72325	425.306	2.93878	499.343	2.63571	536.013
1.63338	55.2863	1.76156	425.015	3.0324	500.109	2.72417	536.256
1.6781	55.542	1.78765	424.314	3.11898	500.668	2.8201	536.509
1.71329	55.6462	1.82601	424.417	3.2073	501.382	2.99412	536.67
1.75606	55.6963	1.8568	423.678	3.29245	502.177	3.08727	536.89
1.77751	55.7332	1.88712	423.678	3.38705	502.737	3.18778	536.988
1.80784	55.7899	1.91934	424.238	3.41493	503.246	3.29334	537.125
1.82949	55.7607	1.94601	424.072	3.50588	503.36	3.39621	537.258
1.86549	55.8082	1.9768	424.025	3.6101	504.298	3.49571	537.347
1.88395	55.783	2.00712	423.328	3.69985	504.843	3.55411	537.407
1.9077	55.8563	2.03934	423.569	3.70998	505.287	3.61335	537.485
1.93453	56.0265	2.07156	422.923	3.81918	505.578	3.6801	537.615
1.95884	56.0532	2.09765	422.87	3.84705	506.586	3.72632	537.687
1.98321	56.1574	2.13601	423.313	3.88312	506.65	3.82618	537.772
2.01584	56.2238	2.1668	422.481	3.91638	507.31	3.93123	537.84
2.03786	56.3475	2.1969	422.137	4.00715	507.519	3.97363	537.889
2.06551	56.462	2.22895	422.008	4.07665	507.765	4.03363	537.932
2.08102	56.5064	2.25325	421.688	4.10735	508.246	4.09571	537.975
2.11844	56.6198	2.29156	421.941	4.13055	508.537	4.15411	538.035
2.13591	56.5561	2.31765	421.803	4.16577	508.726	4.21335	538.113
2.16145	56.6163	2.35601	422.214	4.19185	508.665	4.2801	538.243
2.18705	56.6893	2.3868	421.838	4.22085	508.599	4.32632	538.315
2.2215	56.7767	2.41712	421.606	4.25058	508.645	4.42618	538.4
2.24062	56.9116	2.44934	422.049	4.2771	509.65	4.53123	538.468
2.27141	57.0483	2.47601	421.665	4.31708	509.371	4.57363	538.517
2.29819	57.2614	2.5068	421.458	4.32357	509.356	4.63363	538.56
2.3303	57.4325	2.53712	421.143	4.37027	509.204	4.69411	538.608
2.35031	57.5576	2.56934	421.031	4.38995	509.793	4.75335	538.686
2.38115	57.6809	2.59855	420.624	4.42865	509.594	4.8201	538.816
2.40577	57.6774	2.62113	420.799	4.4365	509.711	4.86632	538.888
2.43468	57.6978	2.64196	421.259	4.46602	510.374	4.96618	538.973
2.46811	57.7508	2.67075	420.968	4.49923	509.333	5.07123	539.042
2.49246	57.8069	2.71221	420.255	4.5169	510.161	5.11363	539.09
2.52374	57.8773	2.74749	419.848	4.54435	510.091	5.17363	539.133
2.54851	57.9253	2.77755	420.023	4.58402	510.075	5.23571	539.176
2.5808	58.0101	2.7943	420.483	4.61652	510.846	5.29411	539.236
2.61114	58.0144	2.83619	420.192	4.64377	510.552	5.35335	539.314
2.63944	58.1389	2.88631	419.491	4.72797	511.007	5.4201	539.444
2.67386	58.3337	2.92233	419.594	4.84608	512.387	5.46632	539.516
2.70468	58.4405	2.95351	418.854	4.94948	513.075	5.56618	539.579
2.72431	58.5916	2.97328	418.854	5.04915	513.668	5.62571	539.573
2.74979	58.7757	2.9926	418.876	5.05997	514.199	5.68411	539.534
2.79599	58.9029	3.01858	418.822	5.09795	514.137	5.74335	539.491
2.8159	58.9933	3.04231	419.265	5.1242	515.005	5.8101	539.444
2.83934	59.0943	3.07179	418.434	5.15958	513.941	5.85632	539.38
2.87717	59.2033	3.08896	418.089	5.18112	513.89	5.95618	539.248
2.90525	59.2225	3.14469	417.855	5.19875	514.222	6.06123	539.086
2.94105	59.3439	3.1859	417.535	5.2361	513.955	6.10363	538.971
2.97686	59.4975	3.20916	417.894	5.26342	515.087	6.16363	538.835
2.99811	59.5732	3.24068	417.651	5.2941	514.936	6.21363	538.592
3.03315	59.7212	3.25976	418.167	5.31598	514.637	6.27363	538.302
3.06347	59.7281	3.29342	417.791	5.34523	514.862	6.33571	538.037
3.09121	59.7313	3.3108	417.792	5.3782	515.281	6.39411	537.707
3.1182	59.7187	3.33797	417.055	5.40643	515.624	6.45335	537.232
3.15336	59.7554	3.36391	417.118	5.4321	515.067	6.5201	536.699
3.17641	59.8361	3.40888	416.673	5.4594	516.523	6.56632	535.986
3.20706	59.9667	3.45162	416.859	5.48392	515.157	6.62335	535.2
3.23862	60.1441	3.47879	416.531	5.51545	515.223	6.6901	534.341
3.30825	60.3237	3.50734	416.239	5.55655	515.992	6.73632	533.454
3.37125	60.4172	3.52649	415.961	5.57865	515.834	6.79022	531.925
3.43507	60.59	3.55859	415.859	5.60668	516.576	--	--
3.47396	60.6591	3.58383	415.544	5.63568	515.91	--	--
3.51408	60.7885	3.61751	415.956	5.6476	515.593	--	--
3.5451	60.8155	3.6362	415.548	5.68405	516.325	--	--
3.57327	60.8794	3.68381	415.305	5.69795	515.864	--	--
3.60901	60.9486	3.72971	414.925	5.7376	516.68	--	--
3.6242	61.0699	3.77019	414.529	5.7693	515.858	--	--
3.654	61.1023	3.80851	414.982	5.82022	516.246	--	--
3.6825	61.1008	3.84447	414.56	5.93062	516.709	--	--
3.7087	60.9887	3.87689	414.24	6.03302	517.091	--	--
3.72955	61.0021	3.91089	414.555	6.06252	517.591	--	--
3.7554	61.0062	3.93589	414.066	6.16347	517.956	--	--
3.7736	61.0679	3.9769	413.901	6.19433	518.002	--	--
3.80641	61.0988	4.00895	413.539	6.2367	518.138	--	--
3.83706	61.1251	4.03325	413.157	6.25485	518.292	--	--
3.86139	61.1757	4.07156	413.397	6.27598	518.333	--	--
3.88171	61.2584	4.09765	413.695	6.32112	518.34	--	--
3.90005	61.244	4.13601	413.327	6.41225	518.485	--	--
3.93409	61.3205	4.1668	412.931	6.48732	518.602	--	--
3.95017	61.3257	4.1969	413.159	6.59345	518.76	--	--
3.97813	61.4036	4.22895	413.014	6.6944	519.003	--	--
4.01001	61.5329	4.25325	412.675	6.76562	518.854	--	--
4.02874	61.6009	4.29156	412.25	6.8769	519.19	--	--
4.05883	61.8184	4.31765	412.189	6.98092	519.329	--	--
4.09094	61.8359	4.35601	411.632	7.06285	519.696	--	--
4.11732	61.9747	4.3868	411.204	7.14895	520.035	--	--
4.14672	62.0003	4.41712	411.562	7.18073	520.122	--	--
4.17001	61.9582	4.44934	411.12	7.21055	519.717	--	--
4.19896	62.0081	4.47601	410.724	7.24623	521.048	--	--
4.22461	61.9917	4.5068	410.236	7.2687	520.167	--	--
4.25395	62.1063	4.53712	410.238	7.29762	520.538	--	--
4.27368	62.1784	4.56934	409.819	7.3273	520.549	--	--
4.30949	62.2416	4.60156	409.496	7.3603	519.764	--	--
4.33115	62.4707	4.62765	409.928	7.38393	520.714	--	--
4.35668	62.4315	4.66601	409.475	7.41893	520.166	--	--
4.38974	62.6229	4.69156	409.438	7.43755	520.348	--	--
4.42422	62.6825	4.71765	409.231	7.48355	519.81	--	--
4.44605	62.7467	4.75601	408.392	7.5097	520.464	--	--
4.4832	62.8127	4.7868	408.28	7.53203	520.426	--	--
4.51008	62.8325	4.8169	407.872	7.56745	520.793	--	--
4.53544	63.036	4.84895	408.048	7.59033	521.231	--	--
4.56621	63.0345	4.87325	408.507	7.62603	521.328	--	--
4.59674	63.1094	4.91156	408.216	7.64303	521.235	--	--
4.61449	63.1434	4.93765	407.515	7.68565	521.073	--	--
4.64401	63.1261	4.97601	407.618	7.73952	520.89	--	--
4.67616	63.2597	5.0068	406.879	7.8494	520.681	--	--
4.71005	63.3352	5.03712	406.879	7.87757	520.429	--	--
4.74355	63.4423	5.06934	407.439	7.9145	520.064	--	--
4.76959	63.5572	5.09601	407.273	7.94993	519.557	--	--
4.80715	63.6208	5.1268	407.226	7.9734	519.132	--	--
4.83484	63.7786	5.15712	406.529	8.00167	518.508	--	--
4.86626	63.737	5.18934	406.77	8.04257	517.842	--	--
4.90207	63.8122	5.22156	406.124	8.06378	516.469	--	--
4.92926	63.7836	5.24765	406.071	--	--	--	--
4.95961	63.7332	5.28601	406.514	--	--	--	--
4.98608	63.708	5.3168	405.682	--	--	--	--
5.01446	63.6954	5.3469	405.338	--	--	--	--
5.0419	63.7486	5.37895	405.209	--	--	--	--
5.07445	63.7822	5.40325	404.889	--	--	--	--
5.10121	63.8828	5.44156	405.142	--	--	--	--
5.12875	63.9774	5.46765	403.934	--	--	--	--
5.15804	64.0751	5.50601	404.345	--	--	--	--
5.19095	64.1897	5.5368	403.969	--	--	--	--
5.23438	64.2475	5.56712	403.737	--	--	--	--
5.25553	64.3367	5.59934	404.18	--	--	--	--
5.28669	64.2871	5.62601	403.796	--	--	--	--
5.3119	64.3278	5.6568	403.589	--	--	--	--
5.35045	64.4139	5.68712	403.274	--	--	--	--
5.36975	64.3577	5.71934	403.162	--	--	--	--
5.40844	64.4394	5.74855	402.755	--	--	--	--
5.44849	64.4131	5.77113	402.93	--	--	--	--
5.47222	64.3896	5.79196	403.39	--	--	--	--
5.49239	64.3846	5.82075	403.099	--	--	--	--
5.5241	64.4563	5.86221	402.386	--	--	--	--
5.54909	64.5507	5.89749	401.979	--	--	--	--
5.58922	64.5478	5.92755	402.154	--	--	--	--
5.6151	64.6655	5.9443	402.614	--	--	--	--
5.64009	64.76	5.98619	402.323	--	--	--	--
5.66736	64.7648	6.03631	401.622	--	--	--	--
5.71785	64.8848	6.07233	401.725	--	--	--	--
5.76661	64.908	6.10351	400.985	--	--	--	--
5.82429	64.957	6.12328	400.985	--	--	--	--
5.85441	65.0123	6.1426	401.007	--	--	--	--
5.8935	65.1009	6.16858	400.953	--	--	--	--
5.93248	65.1666	6.19231	401.396	--	--	--	--
5.96304	65.106	6.22179	400.565	--	--	--	--
5.99397	65.0697	6.23896	400.22	--	--	--	--
6.02497	64.9548	6.29469	399.986	--	--	--	--
6.04726	64.8824	6.3359	399.666	--	--	--	--
6.06809	64.904	6.35916	400.025	--	--	--	--
6.10365	64.8612	6.39068	399.782	--	--	--	--
6.13335	64.9644	6.40976	400.298	--	--	--	--
6.1564	64.9308	6.44342	399.922	--	--	--	--
6.18255	65.02	6.4608	399.923	--	--	--	--
6.20975	65.0064	6.48797	399.186	--	--	--	--
6.23235	64.9656	6.51391	399.249	--	--	--	--
6.26628	65.0314	6.55888	398.804	--	--	--	--
6.2877	65.0317	6.60162	398.99	--	--	--	--
6.30406	65.1419	6.62879	398.662	--	--	--	--
6.34021	65.1625	6.65734	398.37	--	--	--	--
6.36226	65.2772	6.67649	398.092	--	--	--	--
6.38739	65.3902	6.70859	397.99	--	--	--	--
6.41389	65.3579	6.73383	397.675	--	--	--	--
6.44357	65.3467	6.76751	398.087	--	--	--	--
6.47873	65.2875	6.7862	397.679	--	--	--	--
6.49981	65.2921	6.83381	397.436	--	--	--	--
6.52704	65.3005	6.87971	397.056	--	--	--	--
6.55547	65.2722	6.92019	396.66	--	--	--	--
6.58379	65.3233	6.95851	397.113	--	--	--	--
6.60717	65.2881	6.99447	396.691	--	--	--	--
6.63037	65.4033	7.02689	396.371	--	--	--	--
6.66189	65.3574	7.06089	396.686	--	--	--	--
6.69188	65.3018	7.08589	396.197	--	--	--	--
6.72297	65.3236	7.1269	396.032	--	--	--	--
6.75051	65.4513	7.15895	395.67	--	--	--	--
6.77596	65.5765	7.18325	395.288	--	--	--	--
6.81164	65.5876	7.22156	395.528	--	--	--	--
6.8389	65.6437	7.24765	395.826	--	--	--	--
6.86604	65.7244	7.28601	395.458	--	--	--	--
6.89321	65.728	7.3168	395.062	--	--	--	--
6.92249	65.7493	7.3469	395.29	--	--	--	--
6.95232	65.6697	7.37895	395.145	--	--	--	--
6.98915	65.662	7.40325	394.806	--	--	--	--
7.01629	65.7384	7.44156	394.381	--	--	--	--
7.04957	65.9378	7.46765	394.32	--	--	--	--
7.07846	66.0472	7.50601	393.763	--	--	--	--
7.11119	66.0993	7.5368	393.335	--	--	--	--
7.13445	66.1746	7.5769	393.291	--	--	--	--
7.16967	66.1978	7.60895	392.788	--	--	--	--
7.19859	66.1977	7.63325	393.01	--	--	--	--
7.22423	66.2276	7.67156	392.452	--	--	--	--
7.24975	66.2408	7.69765	391.894	--	--	--	--
7.29465	66.3371	7.73601	391.467	--	--	--	--
7.37518	66.4311	7.7668	391.185	--	--	--	--
7.43501	66.5153	7.79712	390.659	--	--	--	--
7.47989	66.3296	7.82934	390.024	--	--	--	--
7.52955	66.4692	7.85601	389.29	--	--	--	--
7.5493	66.4096	7.8868	389.731	--	--	--	--
7.58975	66.2781	7.91712	389.048	--	--	--	--
7.6163	66.4517	7.94934	388.338	--	--	--	--
7.64891	66.231	7.98108	387.599	--	--	--	--
7.67552	66.4408	8.01036	386.392	--	--	--	--
7.70317	66.5424	--	--	--	--	--	--
7.71593	66.4556	--	--	--	--	--	--
7.75019	66.3024	--	--	--	--	--	--
7.7701	66.3141	--	--	--	--	--	--
7.79762	66.2663	--	--	--	--	--	--
7.82036	66.2772	--	--	--	--	--	--
7.84894	66.2048	--	--	--	--	--	--
7.87481	66.263	--	--	--	--	--	--
7.89935	66.1436	--	--	--	--	--	--
7.9242	66.3129	--	--	--	--	--	--
7.94481	66.2703	--	--	--	--	--	--
7.96879	66.334	--	--	--	--	--	--
7.99442	66.3929	--	--	--	--	--	--
8.02649	66.354	--	--	--	--	--	--
8.04585	66.3733	--	--	--	--	--	--
8.06938	66.4494	--	--	--	--	--	--
8.10174	66.5831	--	--	--	--	--	--
8.12691	66.5403	--	--	--	--	--	--
8.14973	66.6353	--	--	--	--	--	--
8.19239	66.6226	--	--	--	--	--	--
8.20743	66.5627	--	--	--	--	--	--
8.22926	66.504	--	--	--	--	--	--
8.25927	66.4629	--	--	--	--	--	--
8.28967	66.5814	--	--	--	--	--	--
8.31862	66.7018	--	--	--	--	--	--
8.34355	66.8087	--	--	--	--	--	--
8.36926	66.9176	--	--	--	--	--	--
8.40479	66.9234	--	--	--	--	--	--
8.43532	66.9888	--	--	--	--	--	--
8.4644	66.8904	--	--	--	--	--	--
8.49254	66.7848	--	--	--	--	--	--
8.51125	66.7381	--	--	--	--	--	--
8.54163	66.7995	--	--	--	--	--	--
8.57976	66.9674	--	--	--	--	--	--
8.60144	67.0217	--	--	--	--	--	--
8.6372	67.049	--	--	--	--	--	--
8.66471	67.0418	--	--	--	--	--	--
8.70027	67.0362	--	--	--	--	--	--
8.72065	67.032	--	--	--	--	--	--
8.7619	67.019	--	--	--	--	--	--
8.77979	67.0243	--	--	--	--	--	--
8.80184	67.054	--	--	--	--	--	--
8.84311	67.113	--	--	--	--	--	--
8.87303	67.1706	--	--	--	--	--	--
8.90053	67.147	--	--	--	--	--	--
8.92596	67.1327	--	--	--	--	--	--
8.96698	67.105	--	--	--	--	--	--
8.99718	67.0787	--	--	--	--	--	--
9.0256	67.0954	--	--	--	--	--	--
9.05774	67.1137	--	--	--	--	--	--
9.08533	67.1572	--	--	--	--	--	--
9.12304	67.1507	--	--	--	--	--	--
9.14819	67.0966	--	--	--	--	--	--
9.1736	67.0433	--	--	--	--	--	--
9.20855	67.0428	--	--	--	--	--	--
9.22404	67.0433	--	--	--	--	--	--
9.25719	67.1025	--	--	--	--	--	--
9.33072	67.1177	--	--	--	--	--	--
9.41656	67.1693	--	--	--	--	--	--
9.48869	67.2737	--	--	--	--	--	--
9.52164	67.3663	--	--	--	--	--	--
9.56991	67.3585	--	--	--	--	--	--
9.60267	67.3816	--	--	--	--	--	--
9.64164	67.3988	--	--	--	--	--	--
9.66614	67.4041	--	--	--	--	--	--
9.68966	67.2881	--	--	--	--	--	--
9.71673	67.195	--	--	--	--	--	--
9.74024	67.2716	--	--	--	--	--	--
9.76726	67.204	--	--	--	--	--	--
9.78642	67.0756	--	--	--	--	--	--
9.81248	66.8344	--	--	--	--	--	--
9.83068	66.9013	--	--	--	--	--	--
9.85996	67.0265	--	--	--	--	--	--
9.87315	67.0872	--	--	--	--	--	--
9.91097	66.8409	--	--	--	--	--	--
9.92806	67.0357	--	--	--	--	--	--
9.9483	66.9522	--	--	--	--	--	--
9.96964	67.1064	--	--	--	--	--	--
9.99194	67.0496	--	--	--	--	--	--
10.0116	67.0645	--	--	--	--	--	--
10.0396	67.0054	--	--	--	--	--	--
10.0642	67.0647	--	--	--	--	--	--
10.0901	67.0312	--	--	--	--	--	--
10.1097	66.8855	--	--	--	--	--	--
10.1441	66.9443	--	--	--	--	--	--
10.1628	66.9914	--	--	--	--	--	--
10.1929	67.067	--	--	--	--	--	--
10.2106	67.0048	--	--	--	--	--	--
10.2393	66.9094	--	--	--	--	--	--
10.2626	66.8831	--	--	--	--	--	--
10.2952	66.8763	--	--	--	--	--	--
10.3244	66.9532	--	--	--	--	--	--
10.344	67.0244	--	--	--	--	--	--
10.3705	67.1269	--	--	--	--	--	--
10.4001	67.2038	--	--	--	--	--	--
10.4232	67.2809	--	--	--	--	--	--
10.4601	67.3569	--	--	--	--	--	--
10.4883	67.3364	--	--	--	--	--	--
10.5157	67.3009	--	--	--	--	--	--
10.5431	67.3127	--	--	--	--	--	--
10.5694	67.3056	--	--	--	--	--	--
10.6021	67.3133	--	--	--	--	--	--
10.6304	67.3084	--	--	--	--	--	--
10.6523	67.2665	--	--	--	--	--	--
10.6894	67.2157	--	--	--	--	--	--
10.7137	67.2452	--	--	--	--	--	--
10.7479	67.2357	--	--	--	--	--	--
10.7679	67.2653	--	--	--	--	--	--
10.8069	67.283	--	--	--	--	--	--
10.8239	67.2853	--	--	--	--	--	--
10.8642	67.3094	--	--	--	--	--	--
10.8864	67.2427	--	--	--	--	--	--
10.9144	67.2314	--	--	--	--	--	--
10.9494	67.1172	--	--	--	--	--	--
10.983	67.0422	--	--	--	--	--	--
10.9998	67.0564	--	--	--	--	--	--
11.0412	67.0659	--	--	--	--	--	--
11.0665	67.2129	--	--	--	--	--	--
11.0943	67.131	--	--	--	--	--	--
11.159	67.2632	--	--	--	--	--	--
11.2113	67.1161	--	--	--	--	--	--
11.2498	67.1924	--	--	--	--	--	--
11.2861	67.1868	--	--	--	--	--	--
11.3229	67.152	--	--	--	--	--	--
11.3576	67.1192	--	--	--	--	--	--
11.3855	67.0719	--	--	--	--	--	--
11.424	67.0017	--	--	--	--	--	--
11.4435	66.964	--	--	--	--	--	--
11.4843	67.4238	--	--	--	--	--	--
11.5038	67.3907	--	--	--	--	--	--
11.5239	67.2616	--	--	--	--	--	--
11.5562	67.16	--	--	--	--	--	--
11.5901	67.1561	--	--	--	--	--	--
11.6176	67.1748	--	--	--	--	--	--
11.6343	67.2303	--	--	--	--	--	--
11.6587	67.2736	--	--	--	--	--	--
11.6906	67.2853	--	--	--	--	--	--
11.7211	67.3049	--	--	--	--	--	--
11.7543	67.2792	--	--	--	--	--	--
11.7765	67.245	--	--	--	--	--	--
11.7937	67.2237	--	--	--	--	--	--
11.8297	67.2961	--	--	--	--	--	--
11.8585	67.3017	--	--	--	--	--	--
11.8828	67.3179	--	--	--	--	--	--
11.9124	67.3739	--	--	--	--	--	--
11.9431	67.3608	--	--	--	--	--	--
11.9641	67.3221	--	--	--	--	--	--
12	67.2507	--	--	--	--	--	--
12.0263	67.224	--	--	--	--	--	--
12.0539	67.2091	--	--	--	--	--	--
12.0766	67.2889	--	--	--	--	--	--
12.1103	67.4178	--	--	--	--	--	--
12.1399	67.4649	--	--	--	--	--	--
12.1727	67.5789	--	--	--	--	--	--
12.2364	67.4546	--	--	--	--	--	--
12.2843	67.3851	--	--	--	--	--	--
12.3298	67.5259	--	--	--	--	--	--
12.3733	67.5623	--	--	--	--	--	--
12.405	67.4205	--	--	--	--	--	--
12.4445	67.3615	--	--	--	--	--	--
12.4763	67.5436	--	--	--	--	--	--
12.506	67.4836	--	--	--	--	--	--
12.5276	67.4014	--	--	--	--	--	--
12.5542	67.4252	--	--	--	--	--	--
12.5762	67.2067	--	--	--	--	--	--
12.6184	67.0974	--	--	--	--	--	--
12.6429	67.0632	--	--	--	--	--	--
12.6695	67.1077	--	--	--	--	--	--
12.6902	67.1454	--	--	--	--	--	--
12.7251	67.1214	--	--	--	--	--	--
12.7468	67.1419	--	--	--	--	--	--
12.7775	67.1508	--	--	--	--	--	--
12.7948	67.1458	--	--	--	--	--	--
12.8289	67.2557	--	--	--	--	--	--
12.8466	67.2185	--	--	--	--	--	--
12.8851	67.0694	--	--	--	--	--	--
12.918	67.0795	--	--	--	--	--	--
12.9464	67.1208	--	--	--	--	--	--
12.9689	67.1125	--	--	--	--	--	--
12.9904	67.1174	--	--	--	--	--	--
13.0214	67.1442	--	--	--	--	--	--
13.052	67.0451	--	--	--	--	--	--
13.0817	66.9679	--	--	--	--	--	--
13.1087	66.9482	--	--	--	--	--	--
13.1372	66.8921	--	--	--	--	--	--
13.1583	66.9289	--	--	--	--	--	--
13.1886	66.7781	--	--	--	--	--	--
13.2109	66.8251	--	--	--	--	--	--
13.2481	66.7248	--	--	--	--	--	--
13.2767	66.7694	--	--	--	--	--	--
13.3087	66.7978	--	--	--	--	--	--
13.3355	66.8613	--	--	--	--	--	--
13.3579	66.9553	--	--	--	--	--	--
13.3955	67.0289	--	--	--	--	--	--
13.4254	67.0497	--	--	--	--	--	--
13.4561	67.0836	--	--	--	--	--	--
13.4874	67.0363	--	--	--	--	--	--
13.5113	67.1328	--	--	--	--	--	--
13.5361	66.9245	--	--	--	--	--	--
13.5685	66.8096	--	--	--	--	--	--
13.6118	66.7382	--	--	--	--	--	--
13.6245	66.7791	--	--	--	--	--	--
13.6575	66.8047	--	--	--	--	--	--
13.6804	66.7106	--	--	--	--	--	--
13.7124	66.6938	--	--	--	--	--	--
13.7477	66.6	--	--	--	--	--	--
13.7769	66.6146	--	--	--	--	--	--
13.7994	66.6541	--	--	--	--	--	--
13.8291	66.6125	--	--	--	--	--	--
13.8653	66.6502	--	--	--	--	--	--
13.9	66.6756	--	--	--	--	--	--
13.9291	66.8377	--	--	--	--	--	--
13.9581	66.9159	--	--	--	--	--	--
13.9917	66.8859	--	--	--	--	--	--
14.0177	66.9251	--	--	--	--	--	--
14.0548	66.8856	--	--	--	--	--	--
14.0812	66.936	--	--	--	--	--	--
14.1139	66.9405	--	--	--	--	--	--
14.1435	66.941	--	--	--	--	--	--
14.1723	66.892	--	--	--	--	--	--
14.2057	66.8293	--	--	--	--	--	--
14.234	66.7582	--	--	--	--	--	--
14.2691	66.653	--	--	--	--	--	--
14.2928	66.5901	--	--	--	--	--	--
14.3217	66.6257	--	--	--	--	--	--
14.3529	66.7118	--	--	--	--	--	--
14.3814	66.8137	--	--	--	--	--	--
14.4183	66.8087	--	--	--	--	--	--
14.4475	66.8679	--	--	--	--	--	--
14.4756	66.7974	--	--	--	--	--	--
14.4972	66.7845	--	--	--	--	--	--
14.5263	66.674	--	--	--	--	--	--
14.5662	66.577	--	--	--	--	--	--
14.5961	66.5949	--	--	--	--	--	--
14.6266	66.56	--	--	--	--	--	--
14.6511	66.6004	--	--	--	--	--	--
14.6862	66.6103	--	--	--	--	--	--
14.7149	66.5736	--	--	--	--	--	--
14.7409	66.5586	--	--	--	--	--	--
14.7729	66.4505	--	--	--	--	--	--
14.8037	66.4427	--	--	--	--	--	--
14.8283	66.3758	--	--	--	--	--	--
14.8637	66.4257	--	--	--	--	--	--
14.8926	66.4905	--	--	--	--	--	--
14.9188	66.4574	--	--	--	--	--	--
14.9538	66.5866	--	--	--	--	--	--
14.9815	66.5906	--	--	--	--	--	--
15.0078	66.5985	--	--	--	--	--	--
15.0411	66.5581	--	--	--	--	--	--
15.0694	66.4819	--	--	--	--	--	--
15.1007	66.454	--	--	--	--	--	--
15.1327	66.4775	--	--	--	--	--	--
15.1592	66.6012	--	--	--	--	--	--
15.1922	66.5254	--	--	--	--	--	--
15.2253	66.4724	--	--	--	--	--	--
15.2498	66.4582	--	--	--	--	--	--
15.2902	66.3267	--	--	--	--	--	--
15.3137	66.2257	--	--	--	--	--	--
15.343	66.1657	--	--	--	--	--	--
15.3704	66.1323	--	--	--	--	--	--
15.4077	66.1725	--	--	--	--	--	--
15.4359	66.2602	--	--	--	--	--	--
15.4666	66.3505	--	--	--	--	--	--
15.4962	66.3146	--	--	--	--	--	--
15.5288	66.3311	--	--	--	--	--	--
15.559	66.2177	--	--	--	--	--	--
15.5904	66.0996	--	--	--	--	--	--
15.6161	65.9699	--	--	--	--	--	--
15.6498	65.9117	--	--	--	--	--	--
15.679	65.9861	--	--	--	--	--	--
15.7083	66.0427	--	--	--	--	--	--
15.7306	66.1151	--	--	--	--	--	--
15.7609	66.1469	--	--	--	--	--	--
15.791	66.1247	--	--	--	--	--	--
15.8266	66.1893	--	--	--	--	--	--
15.8512	66.0362	--	--	--	--	--	--
15.8885	65.9364	--	--	--	--	--	--
15.9154	65.8114	--	--	--	--	--	--
15.9404	65.7685	--	--	--	--	--	--
15.9764	65.8708	--	--	--	--	--	--
16.0049	65.926	--	--	--	--	--	--
16.0294	65.9634	--	--	--	--	--	--
16.0643	65.9731	--	--	--	--	--	--
16.0945	66.0032	--	--	--	--	--	--
16.1252	66.0937	--	--	--	--	--	--
16.1557	66.0292	--	--	--	--	--	--
16.1847	66.0122	--	--	--	--	--	--
16.216	65.9253	--	--	--	--	--	--
16.2493	65.9857	--	--	--	--	--	--
16.2822	65.9356	--	--	--	--	--	--
16.3009	65.9553	--	--	--	--	--	--
16.341	65.8935	--	--	--	--	--	--
16.3628	65.8885	--	--	--	--	--	--
16.391	65.8687	--	--	--	--	--	--
16.4237	65.8333	--	--	--	--	--	--
16.4548	65.7989	--	--	--	--	--	--
16.4856	65.7996	--	--	--	--	--	--
16.5113	65.7176	--	--	--	--	--	--
16.5462	65.7252	--	--	--	--	--	--
16.5707	65.5642	--	--	--	--	--	--
16.6117	65.6478	--	--	--	--	--	--
16.6366	65.7119	--	--	--	--	--	--
16.6628	65.8273	--	--	--	--	--	--
16.7167	65.8617	--	--	--	--	--	--
16.7657	65.9265	--	--	--	--	--	--
16.7965	65.7559	--	--	--	--	--	--
16.8356	65.8193	--	--	--	--	--	--
16.8699	65.8807	--	--	--	--	--	--
16.9076	65.6862	--	--	--	--	--	--
16.9345	65.5057	--	--	--	--	--	--
16.9611	65.5074	--	--	--	--	--	--
16.9951	65.4212	--	--	--	--	--	--
17.0289	65.4441	--	--	--	--	--	--
17.0518	65.4806	--	--	--	--	--	--
17.0788	65.4199	--	--	--	--	--	--
17.1101	65.4274	--	--	--	--	--	--
17.1397	65.3464	--	--	--	--	--	--
17.1687	65.2892	--	--	--	--	--	--
17.2032	65.2281	--	--	--	--	--	--
17.2032	65.2281	--	--	--	--	--	--
17.2269	65.1992	--	--	--	--	--	--
17.2585	65.3009	--	--	--	--	--	--
17.2828	65.203	--	--	--	--	--	--
17.3177	65.2802	--	--	--	--	--	--
17.3441	65.1775	--	--	--	--	--	--
17.375	65.2087	--	--	--	--	--	--
17.3992	65.1844	--	--	--	--	--	--
17.4261	65.1063	--	--	--	--	--	--
17.4518	65.0836	--	--	--	--	--	--
17.4749	65.0095	--	--	--	--	--	--
17.5073	65.013	--	--	--	--	--	--
17.5396	65.0167	--	--	--	--	--	--
17.576	64.8956	--	--	--	--	--	--
17.5903	64.9509	--	--	--	--	--	--
17.625	64.8786	--	--	--	--	--	--
17.6547	64.8891	--	--	--	--	--	--
17.6829	64.8561	--	--	--	--	--	--
17.7091	64.8806	--	--	--	--	--	--
17.735	64.9339	--	--	--	--	--	--
17.7684	64.8639	--	--	--	--	--	--
17.7993	64.8882	--	--	--	--	--	--
17.8209	64.775	--	--	--	--	--	--
17.8497	64.7186	--	--	--	--	--	--
17.8805	64.7703	--	--	--	--	--	--
17.9109	64.7266	--	--	--	--	--	--
17.9403	64.8269	--	--	--	--	--	--
17.9688	64.8863	--	--	--	--	--	--
17.9989	64.9394	--	--	--	--	--	--
18.0329	64.9143	--	--	--	--	--	--
18.0529	64.883	--	--	--	--	--	--
18.0856	64.8675	--	--	--	--	--	--
18.1214	64.7451	--	--	--	--	--	--
18.144	64.7217	--	--	--	--	--	--
18.173	64.7087	--	--	--	--	--	--
18.2052	64.7289	--	--	--	--	--	--
18.2393	64.8526	--	--	--	--	--	--
18.269	64.8142	--	--	--	--	--	--
18.2892	64.8395	--	--	--	--	--	--
18.3281	64.7591	--	--	--	--	--	--
18.3614	64.7318	--	--	--	--	--	--
18.387	64.6798	--	--	--	--	--	--
18.4094	64.6429	--	--	--	--	--	--
18.4431	64.6228	--	--	--	--	--	--
18.4683	64.5438	--	--	--	--	--	--
18.5009	64.6515	--	--	--	--	--	--
18.5279	64.7008	--	--	--	--	--	--
18.5689	64.7917	--	--	--	--	--	--
18.5931	64.8038	--	--	--	--	--	--
18.6268	64.6834	--	--	--	--	--	--
18.6489	64.6177	--	--	--	--	--	--
18.6804	64.5656	--	--	--	--	--	--
18.7042	64.6011	--	--	--	--	--	--
18.7426	64.5348	--	--	--	--	--	--
18.7731	64.4963	--	--	--	--	--	--
18.7983	64.4685	--	--	--	--	--	--
18.8265	64.341	--	--	--	--	--	--
18.8592	64.3489	--	--	--	--	--	--
18.89	64.2365	--	--	--	--	--	--
18.9232	64.1359	--	--	--	--	--	--
18.9467	64.0805	--	--	--	--	--	--
18.9812	64.0436	--	--	--	--	--	--
19.0162	64.1178	--	--	--	--	--	--
19.0443	64.1646	--	--	--	--	--	--
19.0649	64.2946	--	--	--	--	--	--
19.1068	64.2732	--	--	--	--	--	--
19.1298	64.2602	--	--	--	--	--	--
19.162	64.3049	--	--	--	--	--	--
19.1831	64.2581	--	--	--	--	--	--
19.216	64.2413	--	--	--	--	--	--
19.2494	64.1671	--	--	--	--	--	--
19.2733	64.1317	--	--	--	--	--	--
19.3025	64.0964	--	--	--	--	--	--
19.3427	64.0174	--	--	--	--	--	--
19.3682	64.059	--	--	--	--	--	--
19.3978	64.0738	--	--	--	--	--	--
19.426	64.1669	--	--	--	--	--	--
19.4641	64.1547	--	--	--	--	--	--
19.4951	64.1035	--	--	--	--	--	--
19.5203	64.1548	--	--	--	--	--	--
19.5487	64.1243	--	--	--	--	--	--
19.5819	64.1559	--	--	--	--	--	--
19.6062	63.9831	--	--	--	--	--	--
19.635	63.852	--	--	--	--	--	--
19.6706	63.7247	--	--	--	--	--	--
19.6939	63.6345	--	--	--	--	--	--
19.7257	63.6347	--	--	--	--	--	--
19.7564	63.5342	--	--	--	--	--	--
19.7878	63.5371	--	--	--	--	--	--
19.8209	63.5031	--	--	--	--	--	--
19.8465	63.4393	--	--	--	--	--	--
19.8789	63.4243	--	--	--	--	--	--
19.9101	63.4149	--	--	--	--	--	--
19.9352	63.4707	--	--	--	--	--	--
19.9705	63.4269	--	--	--	--	--	--
19.9971	63.4461	--	--	--	--	--	--
20.0263	63.4425	--	--	--	--	--	--
20.0529	63.405	--	--	--	--	--	--
20.0905	63.4009	--	--	--	--	--	--
20.1272	63.2871	--	--	--	--	--	--
20.1497	63.1669	--	--	--	--	--	--
20.1809	63.1241	--	--	--	--	--	--
20.2107	63.1386	--	--	--	--	--	--
20.2397	63.1569	--	--	--	--	--	--
20.269	63.0623	--	--	--	--	--	--
20.3004	63.0778	--	--	--	--	--	--
20.3341	63.0247	--	--	--	--	--	--
20.3571	63.0518	--	--	--	--	--	--
20.3882	63.0465	--	--	--	--	--	--
20.4156	63.1232	--	--	--	--	--	--
20.4475	63.1602	--	--	--	--	--	--
20.4781	63.1543	--	--	--	--	--	--
20.5114	63.0618	--	--	--	--	--	--
20.5403	63.0255	--	--	--	--	--	--
20.5766	62.8701	--	--	--	--	--	--
20.607	62.8552	--	--	--	--	--	--
20.6377	62.7612	--	--	--	--	--	--
20.6665	62.7798	--	--	--	--	--	--
20.6917	62.816	--	--	--	--	--	--
20.7229	62.8995	--	--	--	--	--	--
20.756	63.026	--	--	--	--	--	--
20.7861	62.939	--	--	--	--	--	--
20.817	62.9217	--	--	--	--	--	--
20.8469	62.8329	--	--	--	--	--	--
20.8754	62.6968	--	--	--	--	--	--
20.9078	62.622	--	--	--	--	--	--
20.9352	62.6064	--	--	--	--	--	--
20.9682	62.647	--	--	--	--	--	--
20.9932	62.6382	--	--	--	--	--	--
21.0234	62.6877	--	--	--	--	--	--
21.0517	62.7474	--	--	--	--	--	--
21.0837	62.6458	--	--	--	--	--	--
21.1202	62.7169	--	--	--	--	--	--
21.1518	62.6294	--	--	--	--	--	--
21.1783	62.5984	--	--	--	--	--	--
21.2122	62.5258	--	--	--	--	--	--
21.2397	62.6068	--	--	--	--	--	--
21.2703	62.6366	--	--	--	--	--	--
21.2959	62.5811	--	--	--	--	--	--
21.331	62.5722	--	--	--	--	--	--
21.3664	62.432	--	--	--	--	--	--
21.3968	62.3244	--	--	--	--	--	--
21.4278	62.3296	--	--	--	--	--	--
21.4502	62.3251	--	--	--	--	--	--
21.4748	62.3635	--	--	--	--	--	--
21.5128	62.3238	--	--	--	--	--	--
21.5358	62.4526	--	--	--	--	--	--
21.5687	62.5144	--	--	--	--	--	--
21.603	62.4168	--	--	--	--	--	--
21.6319	62.3775	--	--	--	--	--	--
21.6658	62.2223	--	--	--	--	--	--
21.6957	62.1515	--	--	--	--	--	--
21.7163	62.1045	--	--	--	--	--	--
21.7461	62.1149	--	--	--	--	--	--
21.7842	62.1763	--	--	--	--	--	--
21.8096	62.1273	--	--	--	--	--	--
21.8396	62.1585	--	--	--	--	--	--
21.8735	62.0526	--	--	--	--	--	--
21.9019	61.8738	--	--	--	--	--	--
21.9393	61.8396	--	--	--	--	--	--
21.9727	61.7587	--	--	--	--	--	--
21.9977	61.746	--	--	--	--	--	--
22.0279	61.6788	--	--	--	--	--	--
22.0607	61.6898	--	--	--	--	--	--
22.088	61.6647	--	--	--	--	--	--
22.1264	61.6536	--	--	--	--	--	--
22.152	61.625	--	--	--	--	--	--
22.1909	61.5021	--	--	--	--	--	--
--	--	--	--	--	--	--	--
--	--	--	--	--	--	--	--
--	--	--	--	--	--	--	--
--	--	--	--	--	--	--	--
--	--	--	--	--	--	--	--
--	--	--	--	--	--	--	--
--	--	--	--	--	--	--	--
--	--	--	--	--	--	--	--
--	--	--	--	--	--	--	--
--	--	--	--	--	--	--	--
--	--	--	--	--	--	--	--
--	--	--	--	--	--	--	--
--	--	--	--	--	--	--	--
--	--	--	--	--	--	--	--
--	--	--	--	--	--	--	--
--	--	--	--	--	--	--	--
--	--	--	--	--	--	--	--
--	--	--	--	--	--	--	--
--	--	--	--	--	--	--	--
--	--	--	--	--	--	--	--
--	--	--	--	--	--	--	--
--	--	--	--	--	--	--	--
--	--	--	--	--	--	--	--
--	--	--	--	--	--	--	--
--	--	--	--	--	--	--	--
--	--	--	--	--	--	--	--
--	--	--	--	--	--	--	--
--	--	--	--	--	--	--	--
--	--	--	--	--	--	--	--
--	--	--	--	--	--	--	--
--	--	--	--	--	--	--	--
--	--	--	--	--	--	--	--
--	--	--	--	--	--	--	--
--	--	--	--	--	--	--	--
--	--	--	--	--	--	--	--
--	--	--	--	--	--	--	--
--	--	--	--	--	--	--	--
--	--	--	--	--	--	--	--
--	--	--	--	--	--	--	--
--	--	--	--	--	--	--	--
--	--	--	--	--	--	--	--
--	--	--	--	--	--	--	--
--	--	--	--	--	--	--	--
--	--	--	--	--	--	--	--
--	--	--	--	--	--	--	--
--	--	--	--	--	--	--	--
--	--	--	--	--	--	--	--
--	--	--	--	--	--	--	--
--	--	--	--	--	--	--	--
--	--	--	--	--	--	--	--
--	--	--	--	--	--	--	--
--	--	--	--	--	--	--	--
--	--	--	--	--	--	--	--
--	--	--	--	--	--	--	--
--	--	--	--	--	--	--	--
--	--	--	--	--	--	--	--
--	--	--	--	--	--	--	--
--	--	--	--	--	--	--	--
--	--	--	--	--	--	--	--
--	--	--	--	--	--	--	--
--	--	--	--	--	--	--	--
--	--	--	--	--	--	--	--
--	--	--	--	--	--	--	--
--	--	--	--	--	--	--	--
--	--	--	--	--	--	--	--
--	--	--	--	--	--	--	--
--	--	--	--	--	--	--	--
--	--	--	--	--	--	--	--
--	--	--	--	--	--	--	--
--	--	--	--	--	--	--	--
--	--	--	--	--	--	--	--
--	--	--	--	--	--	--	--
--	--	--	--	--	--	--	--
--	--	--	--	--	--	--	--
--	--	--	--	--	--	--	--
--	--	--	--	--	--	--	--
--	--	--	--	--	--	--	--
--	--	--	--	--	--	--	--
--	--	--	--	--	--	--	--
--	--	--	--	--	--	--	--
--	--	--	--	--	--	--	--
--	--	--	--	--	--	--	--
--	--	--	--	--	--	--	--
--	--	--	--	--	--	--	--
--	--	--	--	--	--	--	--
--	--	--	--	--	--	--	--
--	--	--	--	--	--	--	--
--	--	--	--	--	--	--	--
--	--	--	--	--	--	--	--
--	--	--	--	--	--	--	--
--	--	--	--	--	--	--	--
--	--	--	--	--	--	--	--
--	--	--	--	--	--	--	--
--	--	--	--	--	--	--	--
--	--	--	--	--	--	--	--
--	--	--	--	--	--	--	--
--	--	--	--	--	--	--	--
--	--	--	--	--	--	--	--
--	--	--	--	--	--	--	--
--	--	--	--	--	--	--	--
--	--	--	--	--	--	--	--
--	--	--	--	--	--	--	--
--	--	--	--	--	--	--	--
--	--	--	--	--	--	--	--
--	--	--	--	--	--	--	--
--	--	--	--	--	--	--	--
--	--	--	--	--	--	--	--
--	--	--	--	--	--	--	--
--	--	--	--	--	--	--	--
--	--	--	--	--	--	--	--
--	--	--	--	--	--	--	--
--	--	--	--	--	--	--	--
--	--	--	--	--	--	--	--
--	--	--	--	--	--	--	--
--	--	--	--	--	--	--	--
--	--	--	--	--	--	--	--
--	--	--	--	--	--	--	--
--	--	--	--	--	--	--	--
--	--	--	--	--	--	--	--
--	--	--	--	--	--	--	--
--	--	--	--	--	--	--	--
--	--	--	--	--	--	--	--
--	--	--	--	--	--	--	--
--	--	--	--	--	--	--	--
--	--	--	--	--	--	--	--
--	--	--	--	--	--	--	--
--	--	--	--	--	--	--	--
--	--	--	--	--	--	--	--
--	--	--	--	--	--	--	--
--	--	--	--	--	--	--	--
--	--	--	--	--	--	--	--
--	--	--	--	--	--	--	--
--	--	--	--	--	--	--	--
--	--	--	--	--	--	--	--
--	--	--	--	--	--	--	--
--	--	--	--	--	--	--	--
--	--	--	--	--	--	--	--
--	--	--	--	--	--	--	--
--	--	--	--	--	--	--	--
--	--	--	--	--	--	--	--
--	--	--	--	--	--	--	--
--	--	--	--	--	--	--	--
--	--	--	--	--	--	--	--
--	--	--	--	--	--	--	--
--	--	--	--	--	--	--	--
--	--	--	--	--	--	--	--
--	--	--	--	--	--	--	--
--	--	--	--	--	--	--	--
--	--	--	--	--	--	--	--
--	--	--	--	--	--	--	--
--	--	--	--	--	--	--	--
--	--	--	--	--	--	--	--
--	--	--	--	--	--	--	--
--	--	--	--	--	--	--	--
--	--	--	--	--	--	--	--
--	--	--	--	--	--	--	--
--	--	--	--	--	--	--	--
--	--	--	--	--	--	--	--
--	--	--	--	--	--	--	--
--	--	--	--	--	--	--	--
--	--	--	--	--	--	--	--
--	--	--	--	--	--	--	--
--	--	--	--	--	--	--	--
--	--	--	--	--	--	--	--
--	--	--	--	--	--	--	--
--	--	--	--	--	--	--	--
--	--	--	--	--	--	--	--
--	--	--	--	--	--	--	--
--	--	--	--	--	--	--	--
--	--	--	--	--	--	--	--
--	--	--	--	--	--	--	--
--	--	--	--	--	--	--	--
--	--	--	--	--	--	--	--
--	--	--	--	--	--	--	--
--	--	--	--	--	--	--	--
--	--	--	--	--	--	--	--
--	--	--	--	--	--	--	--
--	--	--	--	--	--	--	--
--	--	--	--	--	--	--	--
--	--	--	--	--	--	--	--
--	--	--	--	--	--	--	--
--	--	--	--	--	--	--	--
--	--	--	--	--	--	--	--
--	--	--	--	--	--	--	--
--	--	--	--	--	--	--	--
--	--	--	--	--	--	--	--
--	--	--	--	--	--	--	--
--	--	--	--	--	--	--	--
--	--	--	--	--	--	--	--
--	--	--	--	--	--	--	--
--	--	--	--	--	--	--	--
--	--	--	--	--	--	--	--
--	--	--	--	--	--	--	--
--	--	--	--	--	--	--	--
--	--	--	--	--	--	--	--
--	--	--	--	--	--	--	--
--	--	--	--	--	--	--	--
--	--	--	--	--	--	--	--
--	--	--	--	--	--	--	--
--	--	--	--	--	--	--	--
--	--	--	--	--	--	--	--
--	--	--	--	--	--	--	--
--	--	--	--	--	--	--	--
--	--	--	--	--	--	--	--
--	--	--	--	--	--	--	--
--	--	--	--	--	--	--	--
--	--	--	--	--	--	--	--
--	--	--	--	--	--	--	--
--	--	--	--	--	--	--	--
--	--	--	--	--	--	--	--
--	--	--	--	--	--	--	--
--	--	--	--	--	--	--	--
--	--	--	--	--	--	--	--
--	--	--	--	--	--	--	--
--	--	--	--	--	--	--	--
--	--	--	--	--	--	--	--
--	--	--	--	--	--	--	--
--	--	--	--	--	--	--	--
--	--	--	--	--	--	--	--
--	--	--	--	--	--	--	--
--	--	--	--	--	--	--	--
--	--	--	--	--	--	--	--
--	--	--	--	--	--	--	--
--	--	--	--	--	--	--	--
--	--	--	--	--	--	--	--
--	--	--	--	--	--	--	--
--	--	--	--	--	--	--	--
--	--	--	--	--	--	--	--
--	--	--	--	--	--	--	--
--	--	--	--	--	--	--	--
--	--	--	--	--	--	--	--
--	--	--	--	--	--	--	--
--	--	--	--	--	--	--	--
--	--	--	--	--	--	--	--
--	--	--	--	--	--	--	--
--	--	--	--	--	--	--	--
--	--	--	--	--	--	--	--
--	--	--	--	--	--	--	--
--	--	--	--	--	--	--	--
--	--	--	--	--	--	--	--
--	--	--	--	--	--	--	--
--	--	--	--	--	--	--	--
--	--	--	--	--	--	--	--
--	--	--	--	--	--	--	--
--	--	--	--	--	--	--	--
--	--	--	--	--	--	--	--
--	--	--	--	--	--	--	--
--	--	--	--	--	--	--	--
--	--	--	--	--	--	--	--
--	--	--	--	--	--	--	--
--	--	--	--	--	--	--	--
--	--	--	--	--	--	--	--
--	--	--	--	--	--	--	--
--	--	--	--	--	--	--	--
--	--	--	--	--	--	--	--
--	--	--	--	--	--	--	--
--	--	--	--	--	--	--	--
--	--	--	--	--	--	--	--
--	--	--	--	--	--	--	--
--	--	--	--	--	--	--	--
--	--	--	--	--	--	--	--
--	--	--	--	--	--	--	--
--	--	--	--	--	--	--	--
--	--	--	--	--	--	--	--
--	--	--	--	--	--	--	--
--	--	--	--	--	--	--	--
--	--	--	--	--	--	--	--
--	--	--	--	--	--	--	--
--	--	--	--	--	--	--	--
--	--	--	--	--	--	--	--
--	--	--	--	--	--	--	--
--	--	--	--	--	--	--	--
--	--	--	--	--	--	--	--
--	--	--	--	--	--	--	--
--	--	--	--	--	--	--	--
--	--	--	--	--	--	--	--
--	--	--	--	--	--	--	--
--	--	--	--	--	--	--	--
--	--	--	--	--	--	--	--
--	--	--	--	--	--	--	--
--	--	--	--	--	--	--	--
--	--	--	--	--	--	--	--
--	--	--	--	--	--	--	--
--	--	--	--	--	--	--	--
--	--	--	--	--	--	--	--
--	--	--	--	--	--	--	--
--	--	--	--	--	--	--	--
--	--	--	--	--	--	--	--
--	--	--	--	--	--	--	--
--	--	--	--	--	--	--	--
--	--	--	--	--	--	--	--
--	--	--	--	--	--	--	--
--	--	--	--	--	--	--	--
--	--	--	--	--	--	--	--
--	--	--	--	--	--	--	--
--	--	--	--	--	--	--	--
--	--	--	--	--	--	--	--
--	--	--	--	--	--	--	--
--	--	--	--	--	--	--	--
--	--	--	--	--	--	--	--
--	--	--	--	--	--	--	--
--	--	--	--	--	--	--	--
--	--	--	--	--	--	--	--
--	--	--	--	--	--	--	--
--	--	--	--	--	--	--	--
--	--	--	--	--	--	--	--
--	--	--	--	--	--	--	--
--	--	--	--	--	--	--	--
--	--	--	--	--	--	--	--
--	--	--	--	--	--	--	--
--	--	--	--	--	--	--	--
--	--	--	--	--	--	--	--
--	--	--	--	--	--	--	--
--	--	--	--	--	--	--	--
--	--	--	--	--	--	--	--
--	--	--	--	--	--	--	--
--	--	--	--	--	--	--	--
--	--	--	--	--	--	--	--
--	--	--	--	--	--	--	--
--	--	--	--	--	--	--	--
--	--	--	--	--	--	--	--
--	--	--	--	--	--	--	--
--	--	--	--	--	--	--	--
--	--	--	--	--	--	--	--
--	--	--	--	--	--	--	--
--	--	--	--	--	--	--	--
--	--	--	--	--	--	--	--
--	--	--	--	--	--	--	--
--	--	--	--	--	--	--	--
--	--	--	--	--	--	--	--
--	--	--	--	--	--	--	--
--	--	--	--	--	--	--	--
--	--	--	--	--	--	--	--
--	--	--	--	--	--	--	--
--	--	--	--	--	--	--	--
--	--	--	--	--	--	--	--
--	--	--	--	--	--	--	--
--	--	--	--	--	--	--	--
--	--	--	--	--	--	--	--
--	--	--	--	--	--	--	--
--	--	--	--	--	--	--	--
--	--	--	--	--	--	--	--
--	--	--	--	--	--	--	--
--	--	--	--	--	--	--	--
--	--	--	--	--	--	--	--
--	--	--	--	--	--	--	--
--	--	--	--	--	--	--	--
--	--	--	--	--	--	--	--
--	--	--	--	--	--	--	--
--	--	--	--	--	--	--	--
--	--	--	--	--	--	--	--
--	--	--	--	--	--	--	--
--	--	--	--	--	--	--	--
--	--	--	--	--	--	--	--
--	--	--	--	--	--	--	--
--	--	--	--	--	--	--	--
--	--	--	--	--	--	--	--
--	--	--	--	--	--	--	--
--	--	--	--	--	--	--	--
--	--	--	--	--	--	--	--
--	--	--	--	--	--	--	--
--	--	--	--	--	--	--	--
--	--	--	--	--	--	--	--
--	--	--	--	--	--	--	--
--	--	--	--	--	--	--	--
--	--	--	--	--	--	--	--
--	--	--	--	--	--	--	--
--	--	--	--	--	--	--	--
--	--	--	--	--	--	--	--
--	--	--	--	--	--	--	--
--	--	--	--	--	--	--	--
--	--	--	--	--	--	--	--
--	--	--	--	--	--	--	--
--	--	--	--	--	--	--	--
--	--	--	--	--	--	--	--
--	--	--	--	--	--	--	--
--	--	--	--	--	--	--	--
--	--	--	--	--	--	--	--
--	--	--	--	--	--	--	--
--	--	--	--	--	--	--	--
--	--	--	--	--	--	--	--
--	--	--	--	--	--	--	--
--	--	--	--	--	--	--	--
--	--	--	--	--	--	--	--
--	--	--	--	--	--	--	--
--	--	--	--	--	--	--	--
--	--	--	--	--	--	--	--
--	--	--	--	--	--	--	--
--	--	--	--	--	--	--	--
--	--	--	--	--	--	--	--
--	--	--	--	--	--	--	--
--	--	--	--	--	--	--	--
--	--	--	--	--	--	--	--
--	--	--	--	--	--	--	--
--	--	--	--	--	--	--	--
--	--	--	--	--	--	--	--
--	--	--	--	--	--	--	--
--	--	--	--	--	--	--	--
--	--	--	--	--	--	--	--
--	--	--	--	--	--	--	--
--	--	--	--	--	--	--	--
--	--	--	--	--	--	--	--
--	--	--	--	--	--	--	--
--	--	--	--	--	--	--	--
--	--	--	--	--	--	--	--
--	--	--	--	--	--	--	--
--	--	--	--	--	--	--	--
--	--	--	--	--	--	--	--
--	--	--	--	--	--	--	--
--	--	--	--	--	--	--	--
--	--	--	--	--	--	--	--
--	--	--	--	--	--	--	--
--	--	--	--	--	--	--	--
--	--	--	--	--	--	--	--
--	--	--	--	--	--	--	--
--	--	--	--	--	--	--	--
--	--	--	--	--	--	--	--
--	--	--	--	--	--	--	--
--	--	--	--	--	--	--	--
--	--	--	--	--	--	--	--
--	--	--	--	--	--	--	--
--	--	--	--	--	--	--	--
--	--	--	--	--	--	--	--
--	--	--	--	--	--	--	--
--	--	--	--	--	--	--	--
--	--			--	--	--	--
--	--			--	--	--	--
--	--			--	--	--	--
--	--			--	--	--	--
--	--			--	--	--	--
						--	--
						--	--
						--	--
						--	--
						--	--

## Sheet: Fig.5b
As-cast alloy		Rolled alloy		Extruded alloy		SPDed alloy		Aged alloy		HPed alloy		This work				This work
Elongation to failure (%)	Yield strength (MPa)	Elongation to failure (%)	Yield strength (MPa)	Elongation to failure (%)	Yield strength (MPa)	Elongation to failure (%)	Yield strength (MPa)	Elongation to failure (%)	Yield strength (MPa)	Elongation to failure (%)	Yield strength (MPa)	Elongation to failure (%)	Yield strength (MPa)	Error value	Error value	Elongation to failure (%)	Yield strength (MPa)	Error value	Error value
19.4	105.3	7.1	230	33.2	185	6	350	6	360	21	305	7.5	507.1	1.5	10	9.2	458	1.7	10
26.1	116.5	8.2	205.3	16	220	7	320	6.5	240	23.6	249
5	150	15.7	250	16.1	186.4	22.4	168.2	25.7	224
13.9	165.1					26.7	171.8	3.8	453
						22.56	204.3

## Sheet: Fig.5c
Al alloy		Ti alloy		Steel		Mg alloy		Previous work		This work
Elongation to failure (%)	Specific yield strength (kNmkg-1)	Elongation to failure (%)	Specific yield strength (kNmkg-1)	Elongation to failure (%)	Specific yield strength (kNmkg-1)	Elongation to failure (%)	Specific yield strength (kNmkg-1)	Elongation to failure (%)	Specific yield strength (kNmkg-1)	Elongation to failure (%)	Specific yield strength (kNmkg-1)	Error value	Error value
8	109.1	4.8	250	4	162.3	9	158	24	173.6	6.8	360	0.7	6
5.6	145.5	5.1	220.4	7.7	152	14	200	22	232.3
18	101.8	7.5	241	11	219.5	13.6	170.5
9	138.2	8	220	4.2	202.5	3	187.56
11.8	130.9	18	180			16.2	135.6
7.1	126	11	200			4	142
16	130.8					10	134.4
18.5	137.1					15	190
10.7	135.1					13	147.3
						5	350
						20	137.8

## Sheet: Fig.5d
This work			LZ66			LA113			LA141			LAZ832			LAZ1010			LZE1050
Aging time (h)	Hardness (HV)	Error value	Aging time (h)	Hardness (HV)	Error value	Aging time (h)	Hardness (HV)	Error value	Aging time (h)	Hardness (HV)	Error value	Aging time (h)	Hardness (HV)	Error value	Aging time (h)	Hardness (HV)	Error value	Aging time (h)	Hardness (HV)	Error value
0.1	147.5	2.5	0.1	78	2.3	0.1	117	2.3	0.1	60	2.2	0.1	85.3	2.5	0.1	56	2.4	0.1	76.8	2.2
1	147.5	2.4	120	75	2.2	0.5	120	2.5	0.5	61	2.4	1	85.1	2.4	1	73	2.8	24	106	2.4
10	147.5	2.7	240	72.5	3	1	121.5	3	1	70	2.7	2	85	2.2	2	75	2.5	50	102.5	2.3
120	147.5	2.3	360	70	2.6	8	122	2.3	8	70.8	2.6	4	86	2.8	4	75.4	2.4	96	102.7	2.3
240	147.5	2.5	480	68.5	2.7	12	121.8	2.4	12	80	2.6	8	85.7	2.6	6	77.6	2.6	160	96	2.7
720	147.4	2.5	960	67.9	3	30	120.5	2.4	30	80.7	2.8	16	86.2	2.7	8	78	2.5	192	94.5	2.3
1440	147.4	2.7	1200	67.5	3	60	119.2	2.6	64	81	2.4	40	85.5	2.5	10	77.5	2.7	384	90	2.9
2000	147.4	2.4	1440	67	2.6	80	118	2.3	100	81.4	2.2	64	83	2.4	12	76.8	2.5	512	80.4	2.5
2880	147.3	2.2	1920	66.2	2.2	100	117.6	2.2	300	82	2.5	128	82.7	2.5	24	76.8	2.6	1024	71.5	2.4
3600	147.3	3	2400	66	2.8	120	112	2.4	512	78	2.1	256	81	2.5	48	76	2.5	2184	70.5	2.6
4320	147.2	2.7	2880	65.5	2	300	104	2.2	800	74.6	2.7	512	79	2.7	64	75	2.1
5000	146.9	2.9	3600	65.1	2.3	512	100	2.5	1000	71.7	2.4	1024	77.5	2.6	96	73.6	2.5
6000	146.4	3	4320	64.9	2.4	840	94.4	2.5
6600	146.1	3				1000	93.8	2.4
7200	145.7	2.6				1440	90	2.2
7880	144.9	2.2				3000	84	2.7
8640	144.5	2.8				5760	80.3	2.6
9220	144	2.7				7200	79.8	2.8
10080	143.6	2.6				10000	79.2	2.4
10800	143.5	2.3
11520	143.1	2.5
12220	142.9	2.9
12960	142.3	2.2
13700	141.9	3
14400	141.4	2.4
15100	141.1	2.5
15840	141	2.7
16550	140.9	3
17280	140.8	3

## Sheet: Fig.5e
This work
Aging time (h)	Hardness (HV)	Error value
0.1	147.5	2.6
13	145.6	2.3
98	143.2	2.5
213	141.3	2.5
415	139.8	1.8
648	137.8	2
1000	137.3	2.4
1440	136.6	2.5
2000	136.3	1.8

## Sheet: Fig.5f
	Type i-TIT	Type a-TIT	GB
Degree (°)	Strength (GPa)	Strength (GPa)	Strength (GPa)
0	1.191	1.081	0.865
60	1.212	1.149	1.128
120	1.235	1.265	1.245
180	1.191	1.074	0.856
240	1.221	1.163	1.107
300	1.194	1.236	1.229

## Sheet: Supplementary Fig.1f
Temperature (℃)	Grain size (μm)
As-cast	520
200	505
300	500
400	480
500	475
600	460
700	455
800	90
900	107
1000	125

[truncated: 25 more sheets: Supplementary Fig.2d, Supplementary Fig.8a-b, Supplementary Fig.8c, Supplementary Fig.12a, Supplementary Fig.12b, Supplementary Fig.15c, Supplementary Fig.15d, Supplementary Fig.15e, Supplementary Fig.16c, Supplementary Fig.16d, Supplementary Fig.19a, Supplementary Fig.19b, Supplementary Fig.19c, Supplementary Fig.20a, Supplementary Fig.20b, Supplementary Fig.20c, Supplementary Fig.20d, Supplementary Fig.23a, Supplementary Fig.23b, Supplementary Fig.23c …]
